# Supplementary material for: 1-(2,4-Dichloro­benzyl­idene)-4-ethyl­thio­semicarbazide
Source: Acta Crystallogr Sect E Struct Rep Online. 2010 Sep 11;66(Pt 10):o2550. doi: 10.1107/S1600536810035671 (PMC2983246; doi:10.1107/S1600536810035671)
Supplement: Supplementary file 2 [file e-66-o2550-Isup2.hkl]

# 
# h,k,l, Fc-squared, Fo-squared, sigma(Fo-squared) and status flag 
# 
data_I
_shelx_title ' y in P2(1)/n' 
_shelx_refln_list_code          4 
_shelx_F_calc_maximum      172.55 
_exptl_crystal_F_000       568.00 
_reflns_d_resolution_high  0.7701 
 
loop_ 
 _symmetry_equiv_pos_as_xyz 
 'x, y, z' 
 '-x+1/2, y+1/2, -z+1/2' 
 '-x, -y, -z' 
 'x-1/2, -y-1/2, z-1/2' 
 
_cell_length_a     5.4339 
_cell_length_b    20.5257 
_cell_length_c    11.3133 
_cell_angle_alpha  90.000 
_cell_angle_beta  101.968 
_cell_angle_gamma  90.000 
 
_shelx_F_squared_multiplier     1.000 
 
loop_ 
 _refln_index_h 
 _refln_index_k 
 _refln_index_l 
 _refln_F_squared_calc 
 _refln_F_squared_meas 
 _refln_F_squared_sigma 
 _refln_observed_status 
   2   0   0     1886.72     1931.90     51.71 o 
   4   0   0      244.32      212.86     28.88 o 
   6   0   0      399.83      251.71    222.87 o 
   1   1   0     1500.45     1574.76     20.18 o 
   2   1   0      558.53      548.72     23.30 o 
   3   1   0      707.37      711.03     28.61 o 
   4   1   0      172.52      196.38     27.42 o 
   5   1   0      663.06      735.86     48.07 o 
   6   1   0       34.28       29.64     24.80 o 
   1   2   0     1209.70     1407.98     25.49 o 
   2   2   0      866.52      819.66     16.39 o 
   3   2   0       27.99       25.31     17.06 o 
   4   2   0       12.90        6.14     20.56 o 
   5   2   0       60.05       60.75     27.27 o 
   6   2   0        5.53       45.03     45.71 o 
   1   3   0      293.57      316.83     17.36 o 
   2   3   0       45.19       54.13     10.13 o 
   3   3   0       40.89       32.53     16.95 o 
   4   3   0      102.55      114.48     25.06 o 
   5   3   0       16.43       14.65     19.42 o 
   6   3   0        6.53       11.79     24.11 o 
   0   4   0      127.90      157.31     16.97 o 
   1   4   0    22996.15    25039.42    194.95 o 
   2   4   0     1166.69     1217.98     13.34 o 
   3   4   0       58.04       77.45      9.38 o 
   4   4   0     1677.95     1837.96     48.40 o 
   5   4   0       36.08       47.56     21.20 o 
   6   4   0       12.66       -8.84     23.41 o 
   1   5   0    29774.80    32424.31    249.30 o 
   2   5   0     1299.44     1383.67     15.39 o 
   3   5   0      405.32      401.26     14.78 o 
   4   5   0        0.78      -11.52     23.74 o 
   5   5   0      733.11      803.93     38.16 o 
   6   5   0       42.46       61.88     38.47 o 
   0   6   0      551.57      633.81     27.29 o 
   1   6   0     6830.30     6974.11     47.70 o 
   2   6   0      244.79      264.46      8.50 o 
   3   6   0     2104.52     2198.22     29.52 o 
   4   6   0      551.65      582.62     33.76 o 
   5   6   0       88.84       68.36     23.98 o 
   6   6   0      131.80       58.39     86.02 o 
   1   7   0      148.75      163.25      8.54 o 
   2   7   0     1218.53     1303.61     27.24 o 
   3   7   0       27.05       17.70      6.97 o 
   4   7   0       77.63       70.09     10.20 o 
   5   7   0        8.43        7.87     18.58 o 
   6   7   0       21.87      -18.12     28.26 o 
   0   8   0      276.13      274.78     21.30 o 
   1   8   0     2348.07     2492.04     21.35 o 
   2   8   0       36.96       55.89      7.60 o 
   3   8   0      250.78      292.92     11.74 o 
   4   8   0        0.82        8.61      9.72 o 
   5   8   0        2.71        7.18     18.58 o 
   6   8   0        3.15       38.79     66.27 o 
   1   9   0      489.05      496.97     11.80 o 
   2   9   0     2543.90     2609.98     22.17 o 
   3   9   0       55.50       41.52      7.80 o 
   4   9   0        1.00        6.14     10.20 o 
   5   9   0      158.86      154.26     31.14 o 
   6   9   0        0.76       38.90     46.39 o 
   0  10   0      141.77      143.29     21.02 o 
   1  10   0        0.12       -0.29      5.69 o 
   2  10   0     7187.59     7676.57     55.25 o 
   3  10   0      585.96      573.80     14.28 o 
   4  10   0     1290.04     1266.44     51.47 o 
   5  10   0       97.72       97.24     25.43 o 
   6  10   0       97.01      210.79     54.67 o 
   1  11   0        3.99        3.51      7.90 o 
   2  11   0       88.45       91.13      9.30 o 
   3  11   0      235.56      205.87     15.30 o 
   4  11   0        0.28       -2.92      8.85 o 
   5  11   0      219.67      149.93     64.15 o 
   6  11   0        3.81       -4.90     38.53 o 
   0  12   0       43.92       37.31     18.96 o 
   1  12   0      199.92      222.95     10.47 o 
   2  12   0        1.10        7.90      7.13 o 
   3  12   0      623.39      632.63     21.06 o 
   4  12   0      120.20      138.31     19.92 o 
   5  12   0       46.14       36.87     23.41 o 
   6  12   0        6.51       -5.24     36.54 o 
   1  13   0       91.20      100.22      8.37 o 
   2  13   0       66.32       56.42      7.90 o 
   3  13   0       25.32       24.58     11.52 o 
   4  13   0       22.09       17.16     13.50 o 
   5  13   0       46.37       72.26     34.40 o 
   6  13   0       20.26       21.85     71.11 o 
   0  14   0     1913.10     2019.41     52.40 o 
   1  14   0       45.82       48.62      8.78 o 
   2  14   0      165.79      166.00     12.59 o 
   3  14   0      699.95      745.21     27.02 o 
   4  14   0       30.14       14.19     19.07 o 
   5  14   0        8.04       13.46     44.91 o 
   1  15   0      729.89      784.11     27.29 o 
   2  15   0        4.75        7.30      9.97 o 
   3  15   0       52.44       47.67     17.69 o 
   4  15   0        6.72        2.12     17.48 o 
   5  15   0      210.17      153.38     35.71 o 
   0  16   0       14.50       13.25     20.93 o 
   1  16   0      873.01      957.59     72.72 o 
   2  16   0       68.92       38.55     10.79 o 
   3  16   0       80.70       62.25     15.30 o 
   4  16   0      142.63      157.83     25.97 o 
   5  16   0        5.94        5.21     11.22 o 
   1  17   0       89.58       84.25     16.94 o 
   2  17   0      192.57      172.34     11.91 o 
   3  17   0      131.61      140.94     17.71 o 
   4  17   0        3.26        6.64     19.64 o 
   5  17   0        2.60        8.26     17.31 o 
   0  18   0      189.91      178.90     42.21 o 
   1  18   0      127.92      118.56     26.82 o 
   2  18   0       90.37       80.00     11.97 o 
   3  18   0       37.35       34.49     13.92 o 
   4  18   0       45.70       34.60     22.96 o 
   5  18   0       80.96      105.52     69.51 o 
   1  19   0      105.56       85.80     36.23 o 
   2  19   0       10.01        5.87     13.21 o 
   3  19   0        0.55       15.53     12.52 o 
   4  19   0      188.07      195.38     48.53 o 
   0  20   0     1053.38     1184.86     71.08 o 
   1  20   0       15.70       -2.26     31.14 o 
   2  20   0       32.46       20.38     31.26 o 
   3  20   0       70.67       79.89     15.82 o 
   4  20   0        0.73       24.67     16.29 o 
   1  21   0        0.35       23.37     25.74 o 
   3  21   0       84.54       59.38     31.83 o 
   4  21   0        1.49       21.14     17.41 o 
   0  22   0       59.34       34.03     38.69 o 
   3  22   0        0.01      -17.07     22.95 o 
   3  23   0        3.67       17.00     23.54 o 
   3  24   0       25.90        8.80     16.49 o 
  -3   0   1     2672.42     2727.31     95.27 o 
  -1   0   1     1728.29       -4.65     14.34 o 
   1   0   1     4557.41     4465.97     89.41 o 
   3   0   1    15680.13    16817.01    332.54 o 
   5   0   1        0.06       -4.75     37.81 o 
  -6   1   1       37.05      140.72     43.15 o 
  -5   1   1        0.18        4.59     28.18 o 
  -4   1   1      191.38      203.25     21.76 o 
  -3   1   1        1.81       -4.60     13.52 o 
  -2   1   1     5750.60     5583.55     42.40 o 
  -1   1   1      631.40      497.74    270.27 o 
   1   1   1      223.46      259.84     25.29 o 
   2   1   1      549.44      544.46     25.72 o 
   3   1   1      126.93      139.40     22.80 o 
   4   1   1      298.01      305.39     29.38 o 
   5   1   1      110.12      108.04     33.02 o 
   6   1   1        0.06       47.59     38.24 o 
  -5   2   1      236.66      169.24    160.41 o 
  -4   2   1       21.55       14.54     15.26 o 
  -3   2   1        5.04        7.03      6.70 o 
  -2   2   1      519.55      499.04     14.03 o 
  -1   2   1     3412.70     3048.38     75.52 o 
   1   2   1      739.82      821.79     31.93 o 
   2   2   1      336.36      340.73     10.34 o 
   3   2   1        0.26        0.56      7.49 o 
   4   2   1      349.35      340.49     25.25 o 
   5   2   1        2.43        3.29     22.16 o 
   6   2   1       66.46       71.00     45.54 o 
  -5   3   1      131.27       -4.21     32.77 o 
  -4   3   1       11.84        5.99     14.91 o 
  -3   3   1      925.52      960.55     16.25 o 
  -2   3   1      659.73      631.67     12.04 o 
  -1   3   1       47.61       39.29     14.74 o 
   0   3   1       59.28       34.27      7.74 o 
   1   3   1      374.53      462.40     33.82 o 
   2   3   1      417.85      472.32     10.18 o 
   3   3   1      117.45      111.89      9.22 o 
   4   3   1        0.90        0.11     16.71 o 
   5   3   1        2.80        8.61     27.08 o 
   6   3   1       59.77       21.59     28.41 o 
  -5   4   1        1.00       13.59     34.09 o 
  -4   4   1       68.27       49.50     16.66 o 
  -3   4   1     1633.48     1583.29     16.35 o 
  -2   4   1     2500.22     2533.71     23.46 o 
  -1   4   1    19022.09    18776.46    595.39 o 
   0   4   1     7349.82     7431.12     82.85 o 
   1   4   1     4945.20     4498.07    219.00 o 
   2   4   1     3791.60     4115.62     41.55 o 
   3   4   1      201.36      191.51      5.98 o 
   4   4   1      343.70      444.11     36.57 o 
   5   4   1      242.38      262.84     36.35 o 
   6   4   1       49.89       15.10     27.67 o 
  -5   5   1       32.83       -1.61     26.78 o 
  -4   5   1       94.13       68.94     20.40 o 
  -3   5   1      237.81      221.93      9.09 o 
  -2   5   1     1148.84     1095.15     15.84 o 
  -1   5   1      167.36      167.67      9.53 o 
   0   5   1      280.38      254.63     17.00 o 
   1   5   1      431.73      524.28     14.71 o 
   2   5   1     5974.51     6474.96     62.46 o 
   3   5   1       88.34       90.42      7.14 o 
   4   5   1     1558.50     1542.92     39.28 o 
   5   5   1       19.08       54.68     33.59 o 
   6   5   1       45.08       31.60     28.52 o 
  -5   6   1        0.59        1.64     30.19 o 
  -4   6   1       54.73       60.00     20.12 o 
  -3   6   1     1217.89     1147.59     15.68 o 
  -2   6   1      552.01      519.04     10.37 o 
  -1   6   1     1102.53     1121.69     17.12 o 
   0   6   1     9341.25     9966.97     92.23 o 
   1   6   1     1115.74     1179.76     22.08 o 
   2   6   1     1723.22     1815.64     27.93 o 
   3   6   1      634.47      653.38     19.71 o 
   4   6   1        9.88        7.30     10.57 o 
   5   6   1        6.88       40.79     40.49 o 
   6   6   1       26.20      -39.80     42.16 o 
  -5   7   1        0.12        1.32     42.71 o 
  -4   7   1      677.83      600.94    393.15 o 
  -3   7   1      265.23      271.89     10.80 o 
  -2   7   1      127.23       98.29      9.15 o 
  -1   7   1      421.49      359.01     11.51 o 
   0   7   1      171.15      178.59      7.63 o 
   1   7   1      323.44      322.15     11.44 o 
   2   7   1      581.51      580.00     12.98 o 
   3   7   1      114.61      103.01     11.35 o 
   4   7   1       46.74       43.05     13.33 o 
   5   7   1        0.47      -22.05     27.21 o 
   6   7   1       59.03       34.33     30.26 o 
  -4   8   1        9.91       12.44     17.88 o 
  -3   8   1       11.86        8.91      8.35 o 
  -2   8   1      354.52      403.52     18.86 o 
  -1   8   1      985.67     1063.03     13.83 o 
   0   8   1     1239.91     1232.20     22.05 o 
   1   8   1      620.18      731.78     13.47 o 
   2   8   1     1660.79     1821.20     17.64 o 
   3   8   1      259.62      277.88     14.64 o 
   4   8   1      127.62      125.27     16.15 o 
   5   8   1      138.73      136.44     39.15 o 
   6   8   1       77.56       31.53     45.95 o 
  -4   9   1      275.76      278.26     22.68 o 
  -3   9   1      180.99      200.35     11.98 o 
  -2   9   1     6418.11     6521.85     52.18 o 
  -1   9   1       32.73       30.76      7.50 o 
   0   9   1      182.08      179.15      9.45 o 
   1   9   1     1281.70     1310.26     16.77 o 
   2   9   1     1470.69     1531.27     19.67 o 
   3   9   1       11.58       11.29      8.58 o 
   4   9   1      485.95      498.90     44.42 o 
   5   9   1      147.13      150.27     28.51 o 
   6   9   1       39.02       41.67     41.52 o 
  -6  10   1       32.49       47.56     60.89 o 
  -4  10   1       13.17       13.59     10.44 o 
  -3  10   1       85.66       82.26     10.33 o 
  -2  10   1      790.70      861.72     18.33 o 
  -1  10   1     3358.68     3361.89     23.60 o 
   0  10   1      540.24      593.03     22.79 o 
   1  10   1     8421.20     8933.09     58.68 o 
   2  10   1       33.88       41.43      9.05 o 
   3  10   1      371.75      424.90     15.34 o 
   4  10   1      209.53      228.85     14.74 o 
   5  10   1      136.18      111.22     15.16 o 
   6  10   1       13.13       67.69     56.03 o 
  -6  11   1      148.58      405.42     74.10 o 
  -5  11   1       59.63       55.73     46.05 o 
  -4  11   1      107.34       19.81     30.32 o 
  -3  11   1        2.03        7.36      9.78 o 
  -2  11   1      697.52      732.77     20.36 o 
  -1  11   1      550.66      592.25     14.25 o 
   0  11   1      334.71      334.08     13.85 o 
   1  11   1      788.80      839.94     22.29 o 
   2  11   1       59.66       52.37      8.83 o 
   3  11   1      407.43      427.06     15.19 o 
   4  11   1        0.04        1.69      7.22 o 
   5  11   1       16.54        3.07     11.42 o 
   6  11   1       26.08        7.34     67.87 o 
  -6  12   1        6.61       89.83     83.66 o 
  -4  12   1       68.37       56.79      8.83 o 
  -3  12   1      379.29      428.77     18.56 o 
  -2  12   1       44.48       43.38     10.24 o 
  -1  12   1      422.85      426.35     13.02 o 
   0  12   1      773.53      810.46     21.65 o 
   1  12   1       50.64       51.61      8.24 o 
   2  12   1      138.85      132.48      9.78 o 
   3  12   1        8.54        6.78     10.26 o 
   4  12   1       24.19       32.62     11.70 o 
   5  12   1       20.59       36.99     14.37 o 
   6  12   1       24.75        3.83     26.74 o 
  -6  13   1       11.51      -40.13     56.99 o 
  -5  13   1        0.01      -28.50     40.07 o 
  -4  13   1      117.87      143.37     11.36 o 
  -3  13   1       22.72       31.41     13.31 o 
  -2  13   1      404.60      427.56     12.50 o 
  -1  13   1     1600.04     1693.37     21.20 o 
   0  13   1        1.13       11.97     12.44 o 
   1  13   1       23.64       27.31      7.70 o 
   2  13   1      219.54      208.09     11.83 o 
   3  13   1       24.26       26.10      9.84 o 
   4  13   1        0.79       -4.74     11.52 o 
   5  13   1       30.06       24.93     13.68 o 
  -5  14   1        5.31       13.65     54.16 o 
  -4  14   1        8.38       18.84     10.06 o 
  -3  14   1     1994.27     2125.78     33.49 o 
  -2  14   1       11.31       17.00     10.71 o 
  -1  14   1       91.14       80.51      9.24 o 
   0  14   1     1889.18     2141.25     35.81 o 
   1  14   1       83.40       73.78      8.53 o 
   2  14   1       49.46       44.80     11.08 o 
   3  14   1     1694.29     1790.88     33.24 o 
   4  14   1       68.50       65.40     16.68 o 
   5  14   1       10.81       -1.64     13.17 o 
  -5  15   1       58.53       45.67     39.94 o 
  -4  15   1       31.12       39.69     10.72 o 
  -3  15   1       14.05        9.05     12.64 o 
  -2  15   1      698.80      737.30     16.07 o 
  -1  15   1        1.49       -0.98      7.93 o 
   0  15   1      512.22      575.98     19.75 o 
   1  15   1       19.87       19.35      7.51 o 
   2  15   1     1236.23     1364.50     24.93 o 
   3  15   1       98.27       59.68     10.79 o 
   4  15   1       86.35       86.33     20.48 o 
   5  15   1        4.24       16.14     19.80 o 
  -5  16   1      104.27      133.17     61.65 o 
  -4  16   1      116.74       97.47     12.77 o 
  -3  16   1      267.92      280.76     15.43 o 
  -2  16   1      397.58      424.24     24.60 o 
  -1  16   1      298.21      294.33     29.94 o 
   0  16   1       78.03       86.08     16.08 o 
   1  16   1       61.44       25.29     32.62 o 
   2  16   1      222.87      243.80     13.10 o 
   3  16   1        0.91       -1.12      8.04 o 
   4  16   1      282.31      288.16     22.45 o 
   5  16   1       15.89       -1.78     15.82 o 
  -5  17   1        9.37      -21.32     36.99 o 
  -4  17   1       57.28       28.22     12.49 o 
  -3  17   1       21.60       24.64     13.43 o 
  -2  17   1       52.48       47.11     12.36 o 
  -1  17   1       80.19       70.92     30.89 o 
   0  17   1      457.13      530.66     51.64 o 
   1  17   1        0.94        7.51     17.86 o 
   2  17   1       12.78        9.39     13.02 o 
   3  17   1       10.44        4.43      7.48 o 
   4  17   1        0.09      -15.73     19.61 o 
   5  17   1       48.51       78.13     27.53 o 
  -5  18   1        2.97       97.69     56.61 o 
  -4  18   1       12.51       13.01     12.27 o 
  -3  18   1        0.01       -6.41      9.82 o 
  -2  18   1      212.38      249.78     16.10 o 
  -1  18   1       36.63       36.80     27.33 o 
   0  18   1       43.73       66.87     40.76 o 
   1  18   1        0.38        8.43     33.59 o 
   2  18   1       88.26       55.09     11.28 o 
   3  18   1        0.01       -3.73     10.13 o 
   4  18   1      133.71      113.03     21.67 o 
  -4  19   1      189.86      159.69     17.82 o 
  -3  19   1       20.44       23.36      9.39 o 
  -2  19   1      172.11      193.54     34.09 o 
   0  19   1       88.04       -2.52     32.33 o 
   1  19   1       65.19       71.77     40.26 o 
   2  19   1      207.14      210.57     17.02 o 
   3  19   1       70.45       15.44     14.61 o 
   4  19   1       96.18       53.71     23.35 o 
  -4  20   1      126.81       73.85     13.87 o 
  -3  20   1      182.72      203.88     23.28 o 
  -2  20   1       68.24       42.68     11.44 o 
   0  20   1       39.97      748.56     69.26 o 
   1  20   1       91.64       36.53     36.01 o 
   2  20   1       50.79       55.90     10.19 o 
   3  20   1      453.44      517.44     69.26 o 
   4  20   1        0.13       -6.24     20.96 o 
  -4  21   1        5.25        2.41      9.87 o 
  -3  21   1        0.01       21.39     16.17 o 
  -1  21   1      136.31      158.64     47.49 o 
   0  21   1        1.15        1.01     34.09 o 
   1  21   1       92.66       85.05     41.14 o 
   2  21   1       11.74      -16.46     36.44 o 
   3  21   1        4.04      -15.50     15.50 o 
   4  21   1        1.28       -2.14     32.84 o 
  -3  22   1        2.83      -31.58     31.58 o 
   0  22   1        0.63        4.39     17.79 o 
   1  22   1       52.99       90.83     41.52 o 
   2  22   1       25.52       79.92     23.06 o 
   3  22   1        2.25        0.75     35.73 o 
  -3  23   1       50.89      172.67     52.59 o 
  -2  23   1        2.14      142.67     48.94 o 
   1  23   1       70.00      229.47     48.25 o 
   2  23   1       43.20       75.23     44.02 o 
   3  23   1        0.47      -17.11     41.20 o 
  -3  24   1        5.69       62.90     35.35 o 
   1  24   1       40.47       47.24     41.58 o 
   2  24   1        1.48        8.22     51.86 o 
  -1  25   1        0.47      152.10     53.41 o 
   1  25   1        1.75      -43.40     43.40 o 
   2  25   1      117.22      123.82     22.77 o 
   1  26   1        0.10       -0.50     20.26 o 
  -4   0   2     1486.26     1505.86     80.39 o 
  -2   0   2       76.55      112.98     34.91 o 
   0   0   2     6995.97     6067.53    154.64 o 
   2   0   2       22.57      656.37    384.31 o 
   4   0   2      170.09      182.86     41.22 o 
   6   0   2      133.73      107.51     95.30 o 
  -4   1   2     1161.17     1193.92     73.79 o 
  -3   1   2        1.67        1.63      7.63 o 
  -2   1   2      179.41      158.28     25.46 o 
  -1   1   2     2129.40     2171.53     57.48 o 
   0   1   2     1884.81     1654.40     97.28 o 
   1   1   2     9654.39     9245.76    121.71 o 
   2   1   2     1725.64     1718.92     63.23 o 
   3   1   2      139.66      150.42     22.77 o 
   4   1   2       51.61       46.87     25.72 o 
   5   1   2      244.18      175.14     53.82 o 
   6   1   2       31.91       26.10     49.22 o 
  -4   2   2      621.77      720.49     43.20 o 
  -3   2   2      356.21      363.43     13.74 o 
  -2   2   2     1651.47     1513.43     51.49 o 
  -1   2   2      427.99      525.53     37.37 o 
   0   2   2      588.73      597.27     68.36 o 
   1   2   2     2207.82     2258.51     44.81 o 
   2   2   2      476.75      541.88     47.35 o 
   3   2   2       51.48       54.86      5.13 o 
   4   2   2        0.56        0.86     21.64 o 
   5   2   2       39.92       11.06     28.33 o 
   6   2   2        5.05      -35.90     35.90 o 
  -4   3   2       35.80       37.00      7.87 o 
  -3   3   2     3290.40     3251.98     40.35 o 
  -2   3   2     1703.62     1628.28     27.90 o 
  -1   3   2        6.48        8.84     26.67 o 
   0   3   2     1656.43     2022.95    120.98 o 
   1   3   2       34.15       11.26     17.67 o 
   2   3   2       16.71       16.32     18.32 o 
   3   3   2      785.30      825.51     16.84 o 
   4   3   2       61.43       66.94      8.63 o 
   5   3   2       44.22       50.40     30.38 o 
   6   3   2        6.67       32.12     29.93 o 
  -4   4   2       22.85       13.90      9.25 o 
  -3   4   2      895.14      826.43     13.71 o 
  -2   4   2       34.87       42.00     13.56 o 
  -1   4   2      223.32      204.64     14.26 o 
   0   4   2     7342.34     7345.45    182.15 o 
   1   4   2     3517.08     3530.53     51.85 o 
   2   4   2     3727.11     3995.36     59.30 o 
   3   4   2        3.96        9.94      6.79 o 
   4   4   2      947.60      991.16     23.82 o 
   5   4   2       33.59       18.79     28.08 o 
   6   4   2       27.51        5.65     33.19 o 
  -4   5   2       89.96       71.39     12.46 o 
  -3   5   2      814.45      789.81     27.84 o 
  -2   5   2      282.48      258.30     17.65 o 
  -1   5   2     1505.85     1464.68     38.37 o 
   0   5   2     1210.80      992.56     36.33 o 
   1   5   2     1216.63     1107.18     24.26 o 
   2   5   2      461.32      461.22     18.11 o 
   3   5   2       49.21       45.56      8.52 o 
   4   5   2       81.87       88.30     13.26 o 
   5   5   2      305.77      229.76     76.56 o 
   6   5   2        0.43       29.60     35.09 o 
  -4   6   2      754.83      737.03     48.25 o 
  -3   6   2      323.47      337.63     11.79 o 
  -2   6   2      600.31      646.12     16.14 o 
  -1   6   2      568.45      530.76     61.46 o 
   0   6   2     4914.14     4842.38    101.17 o 
   1   6   2      824.53      914.31     31.79 o 
   2   6   2       10.03        6.59      8.74 o 
   3   6   2      479.40      515.36     12.94 o 
   4   6   2       24.04       27.69     12.56 o 
   5   6   2       53.09        7.07     26.76 o 
   6   6   2      158.01       76.89     50.68 o 
  -4   7   2       14.47       14.13      8.78 o 
  -3   7   2      150.07      155.04     11.15 o 
  -2   7   2      120.54      118.73     11.83 o 
  -1   7   2     3680.92     3553.09     32.94 o 
   0   7   2       62.39       64.23     13.08 o 
   1   7   2      796.53      746.39     19.62 o 
   2   7   2      383.93      423.71     15.01 o 
   3   7   2       33.43       27.79     10.80 o 
   4   7   2        1.56       -1.96     12.70 o 
   5   7   2        1.41       17.42     12.78 o 
   6   7   2       36.88       55.94     36.34 o 
  -4   8   2      292.27      321.05     13.34 o 
  -3   8   2      180.02      172.51     11.30 o 
  -2   8   2     1707.98     1773.95     24.74 o 
  -1   8   2        1.00        1.25      8.04 o 
   0   8   2       51.39       48.22     11.11 o 
   1   8   2       25.75       32.34     12.48 o 
   2   8   2      693.87      735.79     17.19 o 
   3   8   2      678.67      741.24     27.52 o 
   4   8   2       71.16       55.94      8.73 o 
   5   8   2       40.60       37.88     12.29 o 
   6   8   2       90.81       81.55     59.57 o 
  -4   9   2        6.02       -0.65      9.25 o 
  -3   9   2       10.97        4.71     11.04 o 
  -2   9   2     1080.72     1058.86     14.23 o 
  -1   9   2     1019.70     1007.45     29.91 o 
   0   9   2     1700.07     1679.11     24.06 o 
   1   9   2     4038.92     4432.02     69.32 o 
   2   9   2       84.46       81.76     12.20 o 
   3   9   2       26.52       36.39     11.05 o 
   4   9   2        0.59       -6.41      8.55 o 
   5   9   2      226.58      235.83     17.63 o 
   6   9   2       10.99       -7.85     26.66 o 
  -4  10   2      321.34      387.52     18.75 o 
  -3  10   2       38.12       44.07      9.49 o 
  -2  10   2        8.15       13.02      8.11 o 
  -1  10   2        8.84       19.83      7.90 o 
   0  10   2      416.32      383.15     11.10 o 
   1  10   2        0.63        1.54      7.25 o 
   2  10   2      560.61      546.55     17.09 o 
   3  10   2        4.66        8.32     10.13 o 
   4  10   2      362.69      337.98     45.58 o 
   5  10   2       13.94        3.99     13.85 o 
   6  10   2      111.92      111.54     37.96 o 
  -4  11   2       28.77       21.74     12.79 o 
  -3  11   2      527.01      544.50     20.09 o 
  -2  11   2      229.56      195.70     10.21 o 
  -1  11   2     1629.14     1617.17     33.40 o 
   0  11   2      336.32      340.62      9.19 o 
   1  11   2      149.25      157.38      9.01 o 
   2  11   2      438.29      512.46     25.06 o 
   3  11   2       21.12       29.80     10.96 o 
   4  11   2       47.80       51.38     13.32 o 
   5  11   2      203.08      215.18     16.40 o 
   6  11   2       77.51      102.88     32.91 o 
  -4  12   2      210.36      240.77     18.67 o 
  -3  12   2       20.53       20.08      9.10 o 
  -2  12   2      839.50      892.76     14.19 o 
  -1  12   2      116.33      118.57      8.27 o 
   0  12   2       35.90       33.78     11.00 o 
   1  12   2        1.63        1.43      7.10 o 
   2  12   2       18.91       19.41      9.95 o 
   3  12   2      286.35      313.00     16.19 o 
   4  12   2        1.43        4.42      9.95 o 
   5  12   2      159.91      247.22     32.40 o 
  -4  13   2      217.87      253.47     22.56 o 
  -3  13   2      199.52      211.06     12.52 o 
  -2  13   2       53.42       48.93      9.12 o 
  -1  13   2      827.09      915.62     17.44 o 
   0  13   2      225.15      275.91     10.74 o 
   1  13   2      811.46      852.45     17.37 o 
   2  13   2      794.65      845.39     21.39 o 
   3  13   2      238.22      212.72     16.48 o 
   4  13   2        5.05        2.32      9.40 o 
   5  13   2       41.76       37.37     13.88 o 
  -5  14   2       99.47      108.38      9.50 o 
  -4  14   2       11.67        8.44     12.80 o 
  -3  14   2       27.71       29.25     10.37 o 
  -2  14   2       76.99       67.77      8.89 o 
  -1  14   2       17.15       17.68     10.13 o 
   0  14   2     1464.85     1558.07     25.04 o 
   1  14   2       41.53       35.27      6.98 o 
   2  14   2      184.19      199.49     15.11 o 
   3  14   2       47.67       51.62     13.65 o 
   4  14   2        3.87        9.20      9.47 o 
   5  14   2        0.31      -14.06     14.06 o 
  -5  15   2      322.53      295.84     13.40 o 
  -4  15   2        8.20       12.86     12.50 o 
  -3  15   2        5.46        8.43      9.55 o 
  -2  15   2       55.13       42.25     10.09 o 
  -1  15   2        8.89       15.37      8.89 o 
   0  15   2       87.71       86.33      9.92 o 
   1  15   2      554.34      610.84     16.41 o 
   2  15   2       53.30       40.01      8.64 o 
   3  15   2       14.35        6.18      8.44 o 
   4  15   2        3.24        6.70      9.95 o 
   5  15   2      178.24      210.47     35.75 o 
  -5  16   2        3.49       30.45     72.09 o 
  -4  16   2        9.88       14.58     13.85 o 
  -3  16   2       80.13       78.57     10.21 o 
  -2  16   2      103.71       95.39      9.94 o 
  -1  16   2       15.70        6.45      9.25 o 
   0  16   2      366.40      431.44     30.01 o 
   1  16   2      377.19      401.68     13.97 o 
   2  16   2      164.92      161.77     17.73 o 
   3  16   2       94.17       86.62     17.01 o 
   4  16   2      193.01      153.24     25.94 o 
   5  16   2        4.82      -14.90     14.90 o 
  -5  17   2        5.73       22.74     14.97 o 
  -4  17   2       11.33       17.27     16.19 o 
  -3  17   2      498.99      574.13     26.32 o 
  -2  17   2        1.58        3.30     11.43 o 
  -1  17   2       18.98       18.93      8.29 o 
   0  17   2        8.71        6.80     18.36 o 
   1  17   2       19.60       23.31      9.27 o 
   2  17   2      105.17      115.23     15.21 o 
   3  17   2       30.09       30.34     14.78 o 
   4  17   2       49.17       16.59     17.00 o 
   5  17   2       11.34       -0.26     29.22 o 
  -5  18   2       12.26       20.07     28.66 o 
  -4  18   2       52.41       37.97     15.90 o 
  -3  18   2       22.86       33.01      9.29 o 
  -2  18   2       93.43       93.05     14.29 o 
  -1  18   2       21.38       21.36     20.14 o 
   0  18   2        0.75        4.22     15.43 o 
   1  18   2       95.50       90.09     22.11 o 
   2  18   2      324.24      312.53     20.43 o 
   3  18   2       24.52       23.67     14.69 o 
   4  18   2        0.23       -0.46     15.99 o 
  -4  19   2      155.33      154.55     16.51 o 
  -3  19   2        0.70        7.67      8.39 o 
  -2  19   2       14.24       26.04     16.31 o 
  -1  19   2      448.00      675.87    116.28 o 
   0  19   2       50.32       39.71     22.21 o 
   1  19   2      133.84      115.61     18.30 o 
   2  19   2        8.25        4.67      7.99 o 
   3  19   2       40.69       31.45     13.36 o 
   4  19   2       20.95       10.84     13.30 o 
  -4  20   2      204.51      218.86     26.81 o 
  -3  20   2        1.81      -19.96     21.24 o 
  -2  20   2        6.21        8.41     10.37 o 
  -1  20   2        0.32        1.77     21.03 o 
   0  20   2      170.32       16.74     21.89 o 
   1  20   2        0.06      -12.24     18.08 o 
   2  20   2        2.46       -7.90      7.90 o 
   3  20   2        3.78       24.52     17.59 o 
   4  20   2       48.02       57.74     31.09 o 
  -4  21   2       15.70       -2.05     21.54 o 
  -3  21   2       11.76        1.01     24.71 o 
  -2  21   2       36.86       34.05     21.55 o 
  -1  21   2        6.56       30.54     23.57 o 
   0  21   2       51.99       17.44     22.00 o 
   1  21   2      262.65      290.05     20.04 o 
   2  21   2       67.65       -6.56     17.17 o 
   3  21   2       43.83       41.38     23.90 o 
  -3  22   2       29.26       31.10     26.10 o 
  -2  22   2       63.53      105.99     49.28 o 
  -1  22   2        0.13       43.84     24.02 o 
   0  22   2        8.72       13.59     16.15 o 
   1  22   2       33.01       26.78     22.76 o 
   2  22   2        2.83       -3.79     62.50 o 
   3  22   2       27.80       33.80     25.28 o 
  -3  23   2       29.79      -21.45     54.51 o 
  -2  23   2       54.27       53.18     28.80 o 
  -1  23   2        0.07       17.07     18.29 o 
   0  23   2       64.76       17.96     22.68 o 
   1  23   2       31.60       25.15     36.96 o 
   2  23   2        0.49       39.79     33.78 o 
   3  23   2        3.07       24.28     43.72 o 
  -3  24   2       81.86      122.81     32.58 o 
  -2  24   2       32.10      107.16     98.32 o 
  -1  24   2        4.31        6.85     16.18 o 
   0  24   2      104.80       55.44     54.63 o 
   1  24   2        2.03       10.14     34.42 o 
   2  24   2       33.07      102.68     32.69 o 
  -2  25   2        0.05       27.28     56.68 o 
  -1  25   2       66.00       36.77     34.06 o 
   0  25   2        0.48       24.39     24.30 o 
   1  25   2        8.27       -5.11     16.08 o 
   2  25   2        0.01      -25.99     30.73 o 
  -1  26   2        0.09       48.00     50.39 o 
   0  26   2       14.63       64.11     60.29 o 
  -3   0   3       73.25       71.96     36.48 o 
  -1   0   3     7973.16     7942.78    152.19 o 
   1   0   3     4899.91     4568.15    117.64 o 
   3   0   3     1770.26     1821.55    141.35 o 
   5   0   3        2.73       11.28     42.85 o 
  -4   1   3      987.22      906.63     36.67 o 
  -3   1   3        2.02        3.03     21.09 o 
  -2   1   3     1610.40     1480.97     43.09 o 
  -1   1   3     5965.25     5852.44     86.69 o 
   0   1   3      192.56      200.87     75.61 o 
   1   1   3     1200.00     1225.38     87.44 o 
   2   1   3        9.42        2.58     20.46 o 
   3   1   3        6.40       -2.52     19.15 o 
   4   1   3      799.32      830.33     18.79 o 
   5   1   3       44.17       46.37     33.04 o 
   6   1   3       20.69       22.26     38.97 o 
  -4   2   3      477.74      488.79     16.98 o 
  -3   2   3        3.78        3.92     21.11 o 
  -2   2   3        9.07       12.41     18.92 o 
  -1   2   3     6491.44     6404.65     89.85 o 
   0   2   3      815.84      715.95     85.23 o 
   1   2   3     2320.01     2200.29     56.02 o 
   2   2   3      147.61      199.52     27.13 o 
   3   2   3       32.04       43.71     21.65 o 
   4   2   3      159.15      177.49     11.53 o 
   5   2   3      185.92       53.36     33.10 o 
   6   2   3       20.72       49.02     38.49 o 
  -5   3   3        5.25        1.32     41.45 o 
  -4   3   3      415.56      391.44     28.60 o 
  -3   3   3       31.36       30.42     11.88 o 
  -2   3   3      482.88      450.77     28.24 o 
  -1   3   3      418.05      402.84     27.78 o 
   0   3   3    13094.83    12849.37    317.09 o 
   1   3   3      247.84      229.69     29.45 o 
   2   3   3      138.17      105.77     22.66 o 
   3   3   3      132.56      149.50     24.57 o 
   4   3   3      148.32      127.52     12.76 o 
   5   3   3       59.09       71.41     33.85 o 
   6   3   3       28.19       32.70     42.35 o 
  -5   4   3      382.63      340.63     12.01 o 
  -4   4   3      166.32      170.03      8.05 o 
  -3   4   3       16.02        4.86     11.65 o 
  -2   4   3      149.26      132.93     22.74 o 
  -1   4   3       45.66       29.59     16.85 o 
   0   4   3     2649.19     2317.45     74.41 o 
   1   4   3       38.74       45.25     24.97 o 
   2   4   3      190.21      227.93     25.47 o 
   3   4   3     1151.80     1193.84     42.57 o 
   4   4   3      114.37      111.36      7.06 o 
   5   4   3       50.95       39.10     31.36 o 
   6   4   3        0.47      -29.79     37.69 o 
  -5   5   3      367.09      352.39     15.66 o 
  -4   5   3      827.49      767.42     50.08 o 
  -3   5   3      562.94      505.51     17.27 o 
  -2   5   3     1793.32     1771.16     33.37 o 
  -1   5   3     1059.91     1004.37     46.50 o 
   0   5   3       18.17        6.91     42.31 o 
   1   5   3     1300.73     1179.36     40.09 o 
   2   5   3     2572.58     2628.79     30.16 o 
   3   5   3      232.60      256.69     15.36 o 
   4   5   3      304.93      274.52     10.92 o 
   5   5   3       34.26       43.54     17.23 o 
   6   5   3        8.93       15.32     36.68 o 
  -5   6   3       14.16        6.23     11.57 o 
  -4   6   3      369.29      312.05     11.85 o 
  -3   6   3      257.87      259.81     15.27 o 
  -2   6   3     2407.34     2358.23     40.87 o 
  -1   6   3     1239.37     1219.84     26.65 o 
   0   6   3        9.91       14.27     11.70 o 
   1   6   3      107.87      106.65     12.53 o 
   2   6   3       67.99       66.71     12.50 o 
   3   6   3      247.57      234.72     44.69 o 
   4   6   3      102.65       94.62      8.43 o 
   5   6   3       46.60       37.90     19.26 o 
   6   6   3        0.80       -5.39     41.31 o 
  -5   7   3       16.37       12.71     10.32 o 
  -4   7   3      589.77      572.94     33.83 o 
  -3   7   3      612.96      602.36     26.47 o 
  -2   7   3     1528.69     1444.24     63.14 o 
  -1   7   3       35.04       25.16     11.68 o 
   0   7   3     1034.83     1037.04     34.30 o 
   1   7   3       41.05       29.82     15.55 o 
   2   7   3     1322.77     1344.28     20.83 o 
   3   7   3      275.68      282.37     14.69 o 
   4   7   3      311.51      323.99     12.31 o 
   5   7   3       50.36       41.17     19.17 o 
   6   7   3        1.89       51.47     43.54 o 
  -5   8   3      216.90      163.24     15.35 o 
  -4   8   3      163.92      139.44     10.94 o 
  -3   8   3      191.14      173.89     14.72 o 
  -2   8   3      372.42      334.17     14.33 o 
  -1   8   3     3380.20     3496.94     43.09 o 
   0   8   3       61.00       41.31     16.65 o 
   1   8   3      841.16      933.01     23.40 o 
   2   8   3       15.59        9.29      9.68 o 
   3   8   3      211.66      268.17     22.06 o 
   4   8   3       46.97       48.11     10.15 o 
   5   8   3      129.43      120.19     36.17 o 
   6   8   3       90.82      161.65     49.15 o 
  -5   9   3      125.31       93.12     16.17 o 
  -4   9   3        0.08       -6.64      9.95 o 
  -3   9   3      741.93      683.66     16.85 o 
  -2   9   3       29.47       40.96     11.22 o 
  -1   9   3        0.28        1.99     12.89 o 
   0   9   3      417.14      415.98     19.83 o 
   1   9   3     1163.60     1101.84     44.29 o 
   2   9   3      809.76      835.59     18.76 o 
   3   9   3      468.82      515.33     18.01 o 
   4   9   3      214.44      231.70     15.70 o 
   5   9   3        2.45        8.06     13.57 o 
   6   9   3        4.20       33.29     37.24 o 
  -5  10   3       91.11       92.27     10.25 o 
  -4  10   3       58.13       59.55     12.07 o 
  -3  10   3     3821.38     3829.76     35.82 o 
  -2  10   3        8.12        8.49      7.76 o 
  -1  10   3        0.49       -1.27     12.61 o 
   0  10   3      173.59      201.60     13.03 o 
   1  10   3      162.56      169.54     13.05 o 
   2  10   3       12.47       14.15     10.93 o 
   3  10   3      538.37      573.66     17.19 o 
   4  10   3        0.58        3.25      7.12 o 
   5  10   3       46.34       57.64     16.87 o 
  -5  11   3        1.47        0.37      9.16 o 
  -4  11   3       43.06       31.50     11.94 o 
  -3  11   3        2.07       -2.62     10.70 o 
  -2  11   3       74.53       71.71      8.96 o 
  -1  11   3      137.60      158.07     19.56 o 
   0  11   3      924.53      901.24     20.71 o 
   1  11   3      199.35      203.00     14.26 o 
   2  11   3      528.78      599.71     26.95 o 
   3  11   3      300.33      330.59     17.76 o 
   4  11   3        4.25        5.14     13.37 o 
   5  11   3       26.86        3.87     27.28 o 
  -5  12   3      241.23      259.09     18.75 o 
  -4  12   3       23.28       22.45     10.67 o 
  -3  12   3        7.85       -0.60      7.30 o 
  -2  12   3      736.12      763.44     17.45 o 
  -1  12   3      561.47      588.19     25.84 o 
   0  12   3        1.31       -0.19      8.24 o 
   1  12   3     1017.48     1142.10     23.57 o 
   2  12   3        9.02        2.87      8.64 o 
   3  12   3        7.34       12.92     11.03 o 
   4  12   3      129.60      111.93     12.90 o 
   5  12   3        4.37       87.33     31.36 o 
  -5  13   3        5.80        2.82     10.13 o 
  -4  13   3      231.47      234.80     14.61 o 
  -3  13   3        2.76       -8.77      8.77 o 
  -2  13   3      282.06      306.60     13.67 o 
  -1  13   3      191.75      164.57     11.05 o 
   0  13   3      290.92      304.70     10.00 o 
   1  13   3        0.02       -1.39      9.09 o 
   2  13   3       51.56       48.53     13.94 o 
   3  13   3        2.72        3.43     11.98 o 
   4  13   3      225.84      205.83     16.44 o 
   5  13   3      110.53      140.12     20.63 o 
  -5  14   3        6.79        6.46     11.34 o 
  -4  14   3       83.09       77.47     15.42 o 
  -3  14   3        5.31       10.00     11.27 o 
  -2  14   3      757.49      790.35     18.62 o 
  -1  14   3      184.85      166.11     10.87 o 
   0  14   3       87.92       94.01      5.65 o 
   1  14   3      181.80      163.62     12.96 o 
   2  14   3        2.22        0.89     12.09 o 
   3  14   3      189.92      193.42     17.35 o 
   4  14   3       22.53       25.08     13.32 o 
   5  14   3       14.99       39.10     16.20 o 
  -5  15   3       73.70       77.49     13.64 o 
  -4  15   3       15.14        1.96     13.95 o 
  -3  15   3      162.42      144.50     13.54 o 
  -2  15   3     1977.57     2009.33     33.76 o 
  -1  15   3      189.35      161.05     24.53 o 
   0  15   3      106.76      100.44     14.43 o 
   1  15   3        1.04       -3.74      8.43 o 
   2  15   3      117.72       88.53     14.63 o 
   3  15   3       38.58       21.37     10.02 o 
   4  15   3      135.17      131.31     14.99 o 
   5  15   3       35.65       36.58     28.37 o 
  -5  16   3      188.16      202.74     22.05 o 
  -4  16   3      139.12      167.86     15.09 o 
  -3  16   3       61.85       56.97     11.91 o 
  -2  16   3      139.09      128.12     15.51 o 
  -1  16   3       55.55       27.69     18.34 o 
   0  16   3      398.86      413.71     24.15 o 
   1  16   3        7.99        3.78      8.31 o 
   2  16   3       36.39       37.23     13.22 o 
   3  16   3       77.04       45.88     17.45 o 
   4  16   3       98.14       84.17     14.72 o 
   5  16   3        4.28        2.08     23.84 o 
  -5  17   3        0.25        0.05     15.43 o 
  -4  17   3       73.35       67.77     14.60 o 
  -3  17   3        0.28        1.57      9.93 o 
  -2  17   3        0.47       -3.47      6.72 o 
  -1  17   3      200.01      209.13     16.30 o 
   0  17   3      776.77      787.10     26.19 o 
   1  17   3       23.44       18.12     10.94 o 
   2  17   3        3.41        8.86     11.10 o 
   3  17   3       12.17       -5.85     11.58 o 
   4  17   3        0.77       14.61     11.55 o 
  -5  18   3       16.22       50.04     12.89 o 
  -4  18   3       25.36       25.14     14.87 o 
  -3  18   3        1.63       -1.32     10.10 o 
  -2  18   3        0.39        0.45     10.10 o 
  -1  18   3       50.35       39.58      9.37 o 
   0  18   3       56.95       49.22      9.21 o 
   1  18   3       75.09       68.83     11.51 o 
   2  18   3        0.03       15.41     12.61 o 
   3  18   3       38.36       24.98     15.98 o 
   4  18   3       45.59       36.77     15.51 o 
  -4  19   3        3.84       11.26     10.18 o 
  -3  19   3       11.82        4.97      9.68 o 
  -2  19   3       26.50        6.71     10.56 o 
  -1  19   3      797.74      811.80     31.37 o 
   0  19   3        0.07       -1.53     14.05 o 
   1  19   3       45.46       43.49      8.67 o 
   2  19   3       88.12       56.83     18.35 o 
   3  19   3        0.01        8.82     14.32 o 
   4  19   3       37.40       39.83     14.89 o 
  -4  20   3       20.35       -5.65     14.65 o 
  -3  20   3        1.87       46.94     31.78 o 
  -2  20   3        3.42        3.71      9.81 o 
  -1  20   3      725.62      838.80     50.19 o 
   0  20   3        5.88       -1.15     14.04 o 
   1  20   3       96.23       95.29     31.62 o 
   2  20   3       51.57       47.65     13.19 o 
   3  20   3      101.30       99.54     25.65 o 
   4  20   3       14.28       13.19     14.54 o 
  -4  21   3       81.98      122.44     39.25 o 
  -3  21   3       22.78       26.36     16.53 o 
  -2  21   3      120.04       73.86     25.73 o 
  -1  21   3        1.97       -1.10     14.53 o 
   0  21   3        4.97        1.79     14.27 o 
   1  21   3        8.74       33.01     29.81 o 
   2  21   3        0.04        2.73     25.52 o 
   3  21   3       41.04       50.00     25.35 o 
  -3  22   3       16.02      -19.65     27.85 o 
  -2  22   3        0.00      -12.20     34.06 o 
  -1  22   3       97.58       46.73     50.74 o 
   0  22   3       43.86       29.50     38.56 o 
   1  22   3       55.86        3.27     39.06 o 
   2  22   3       15.11       56.14     31.09 o 
   3  22   3        6.90       -2.40     22.93 o 
  -3  23   3       40.08       54.94     78.98 o 
  -2  23   3        2.26      -21.18     31.71 o 
  -1  23   3        0.00       20.96     33.32 o 
   0  23   3       35.73       13.90     33.04 o 
   1  23   3        6.92       36.80     51.77 o 
   2  23   3        0.06       -6.32     28.48 o 
  -2  24   3       12.32      -12.68     31.60 o 
  -1  24   3        0.02      -27.21     35.14 o 
   0  24   3      101.39       46.85     65.23 o 
   1  24   3        0.87       41.75     46.52 o 
   2  24   3        8.99       19.92     29.47 o 
  -2  25   3        7.09       50.56     51.33 o 
  -1  25   3        0.07      -16.20     35.66 o 
   0  25   3      131.12        3.90     34.51 o 
   1  25   3        5.92      140.12     42.42 o 
   0  26   3        3.86       14.48     35.62 o 
  -6   0   4       83.59      186.45     67.12 o 
  -4   0   4      515.78      502.16     58.12 o 
  -2   0   4     5660.34     5575.07    143.42 o 
   0   0   4     1356.14     1228.19    112.84 o 
   2   0   4     1062.99     1030.05     63.81 o 
   4   0   4      706.65      769.50     71.41 o 
   6   0   4      221.51      148.59    161.66 o 
  -6   1   4        7.04        4.03     50.70 o 
  -4   1   4       33.71       33.13     28.07 o 
  -3   1   4        0.13        0.30     11.42 o 
  -2   1   4      631.24      712.87     55.07 o 
  -1   1   4      697.59      721.54     36.69 o 
   0   1   4       14.52       15.63     28.17 o 
   1   1   4     1686.98     1558.84     63.93 o 
   2   1   4     1951.97     1981.19     55.04 o 
   3   1   4       28.58       27.41     18.92 o 
   4   1   4       44.66       33.35     30.47 o 
   5   1   4       17.76       25.29     34.48 o 
   6   1   4        0.33        4.48     28.20 o 
  -5   2   4      152.35      154.07     12.72 o 
  -4   2   4      355.41      336.57     16.03 o 
  -3   2   4     2071.48     1975.78     39.97 o 
  -2   2   4     4942.73     4648.64     89.50 o 
  -1   2   4     3565.12     3421.98     56.90 o 
   0   2   4       93.46      161.59     39.64 o 
   1   2   4      663.41      715.93     48.50 o 
   2   2   4      401.75      416.27     42.28 o 
   3   2   4      365.72      368.52     27.34 o 
   4   2   4      955.89     1013.44     52.36 o 
   5   2   4      323.27      226.48     72.69 o 
   6   2   4       65.06      156.99     53.51 o 
  -5   3   4       16.13       18.08     19.75 o 
  -4   3   4      366.70      356.94     28.42 o 
  -3   3   4     1219.24     1083.73     35.14 o 
  -2   3   4       98.15      106.48     27.70 o 
  -1   3   4     2137.57     2109.93     49.34 o 
   0   3   4     1359.29     1275.13     70.42 o 
   1   3   4      217.31      269.18     34.83 o 
   2   3   4      343.54      389.52     37.98 o 
   3   3   4     2408.76     2530.47     51.92 o 
   4   3   4       42.51       46.39     13.42 o 
   5   3   4        6.00       19.96     23.37 o 
   6   3   4       10.88       63.03     41.58 o 
  -5   4   4       35.49       26.86     14.50 o 
  -4   4   4       29.18       36.28     13.84 o 
  -3   4   4     1386.48     1388.58     22.54 o 
  -2   4   4     1505.87     1478.67     56.58 o 
  -1   4   4      199.79      190.81     25.30 o 
   0   4   4     2143.40     2060.60     77.03 o 
   1   4   4      801.24      918.42     52.06 o 
   2   4   4       36.25       40.51     26.61 o 
   3   4   4       82.60       86.44     21.26 o 
   4   4   4       37.71       30.03     14.74 o 
   5   4   4        6.66       18.61     14.10 o 
   6   4   4      131.48      243.63     92.56 o 
  -6   5   4      111.05       98.82     62.15 o 
  -5   5   4       16.06        9.10     47.43 o 
  -4   5   4      903.58      835.22     26.46 o 
  -3   5   4        4.99        6.06      9.40 o 
  -2   5   4      763.90      849.69     45.93 o 
  -1   5   4     3886.19     3971.18     82.27 o 
   0   5   4     1025.61      994.69     56.66 o 
   1   5   4     1696.92     1619.21     53.36 o 
   2   5   4      580.54      594.86     34.74 o 
   3   5   4       62.28       64.21     12.37 o 
   4   5   4       39.34       47.96     10.19 o 
   5   5   4      412.44      380.72     67.90 o 
   6   5   4        1.24       61.70     68.13 o 
  -5   6   4      144.20      143.03     15.93 o 
  -4   6   4     2678.40     2589.75     32.06 o 
  -3   6   4      257.61      274.80     13.92 o 
  -2   6   4      112.05      130.79     12.70 o 
  -1   6   4     1617.80     1848.22     66.83 o 
   0   6   4      219.24      232.24     45.39 o 
   1   6   4     1390.89     1331.52     47.22 o 
   2   6   4     1490.68     1578.43     59.38 o 
   3   6   4       84.84       72.55     15.44 o 
   4   6   4       46.38       47.76     10.87 o 
   5   6   4       16.09       32.04     17.94 o 
   6   6   4        6.73       15.28     51.24 o 
  -5   7   4       19.45       21.09      7.20 o 
  -4   7   4        1.35        1.29      7.07 o 
  -3   7   4     2811.43     2813.29     36.08 o 
  -2   7   4      218.80      250.60     19.21 o 
  -1   7   4     2121.22     2138.09     30.91 o 
   0   7   4       81.19       26.09     20.17 o 
   1   7   4     2188.77     2163.76     58.53 o 
   2   7   4      430.24      425.88     20.02 o 
   3   7   4      312.94      295.86     16.40 o 
   4   7   4       40.44       38.86      9.50 o 
   5   7   4       53.71       54.60     22.21 o 
  -5   8   4      112.56      130.18     14.94 o 
  -4   8   4       69.17       66.94     10.62 o 
  -3   8   4      159.72      159.00     13.21 o 
  -2   8   4      628.82      669.59     26.11 o 
  -1   8   4        2.85        1.73     13.83 o 
   0   8   4     1680.69     1793.21     43.21 o 
   1   8   4      412.99      465.48     45.01 o 
   2   8   4     2777.19     2823.69     41.50 o 
   3   8   4      716.06      738.80     19.25 o 
   4   8   4        9.76        9.62      9.64 o 
   5   8   4        1.87        2.57     11.12 o 
  -5   9   4       80.36       76.96      9.59 o 
  -4   9   4       19.89       14.17      9.81 o 
  -3   9   4      413.31      403.02     15.68 o 
  -2   9   4      439.08      419.50     28.72 o 
  -1   9   4      189.20      195.23     16.45 o 
   0   9   4     1318.73     1566.81    120.04 o 
   1   9   4      198.40      208.40     22.33 o 
   2   9   4       26.12       22.96     12.97 o 
   3   9   4      156.42      154.59     15.09 o 
   4   9   4      108.89       72.10     11.46 o 
   5   9   4       88.34       77.53     42.33 o 
  -5  10   4       17.65        7.64     12.28 o 
  -4  10   4      258.36      312.82     16.63 o 
  -3  10   4      286.21      260.84     15.70 o 
  -2  10   4      291.78      299.65     19.49 o 
  -1  10   4       51.10       58.25     11.65 o 
   0  10   4     3827.38     3968.83     56.42 o 
   1  10   4       38.04       43.65     15.96 o 
   2  10   4        5.43       -3.13     10.71 o 
   3  10   4        3.73        3.75     12.68 o 
   4  10   4      127.61      124.36     17.52 o 
   5  10   4        2.95       11.54     25.16 o 
  -5  11   4       30.28       31.79     15.72 o 
  -4  11   4      110.42      108.79     13.77 o 
  -3  11   4     2437.18     2432.26     80.79 o 
  -2  11   4      146.67      151.03     14.31 o 
  -1  11   4       88.72      103.41     16.56 o 
   0  11   4       81.75       55.68     15.23 o 
   1  11   4       28.65       35.78     14.98 o 
   2  11   4       38.83       33.35     13.57 o 
   3  11   4      202.19      220.08     17.28 o 
   4  11   4       41.75       51.75     12.19 o 
   5  11   4       31.22       77.96     42.14 o 
  -6  12   4       37.29       81.71     47.18 o 
  -5  12   4      190.49      212.99     25.63 o 
  -4  12   4      180.90      176.81     12.42 o 
  -3  12   4      159.78      154.38     15.75 o 
  -2  12   4     2496.84     2674.65     50.53 o 
  -1  12   4      542.66      567.52     24.31 o 
   0  12   4      125.19      130.78     13.01 o 
   1  12   4     1533.30     1668.18     31.49 o 
   2  12   4     1203.02     1326.70     33.22 o 
   3  12   4      123.42      128.42     16.36 o 
   4  12   4       27.96       37.76     14.48 o 
   5  12   4        5.05      -12.56     28.92 o 
  -5  13   4       31.67       26.25     10.86 o 
  -4  13   4        1.93        0.64     10.19 o 
  -3  13   4       69.01       65.55      9.55 o 
  -2  13   4      100.79      116.19     16.13 o 
  -1  13   4      859.41      919.04     34.03 o 
   0  13   4        1.14        1.24     11.75 o 
   1  13   4      786.89      841.56     24.45 o 
   2  13   4        0.16       -8.78      9.97 o 
   3  13   4       28.65       28.47     12.72 o 
   4  13   4       75.55       55.55     12.36 o 
   5  13   4       13.82       33.53     44.45 o 
  -5  14   4      122.47      164.68     23.37 o 
  -4  14   4       98.22       91.63     13.52 o 
  -3  14   4       11.78       21.90     11.80 o 
  -2  14   4       83.78       95.82     14.94 o 
  -1  14   4        0.67       14.87     17.82 o 
   0  14   4        7.71       16.24     11.38 o 
   1  14   4      292.48      321.81     18.51 o 
   2  14   4      394.14      484.69     45.34 o 
   3  14   4      117.82      120.66     17.11 o 
   4  14   4       16.86       20.17     13.76 o 
   5  14   4       20.25       33.96     17.27 o 
  -5  15   4        0.42       29.04     19.88 o 
  -4  15   4        0.01       -7.92      7.92 o 
  -3  15   4       73.40       65.85     12.70 o 
  -2  15   4      654.69      712.77     18.76 o 
  -1  15   4        0.13        1.07      7.01 o 
   0  15   4      136.89      115.01     10.10 o 
   1  15   4      308.77      306.06     17.50 o 
   2  15   4       35.95       41.63     15.20 o 
   3  15   4       24.19       49.05     17.78 o 
   4  15   4        0.20       -9.20     12.81 o 
  -5  16   4        6.30       30.38     18.67 o 
  -4  16   4       82.19      101.20     24.61 o 
  -3  16   4      215.10      199.36     14.62 o 
  -2  16   4     1049.44     1078.54     20.77 o 
  -1  16   4      906.97     1027.25     42.30 o 
   0  16   4       95.64      104.24     11.72 o 
   1  16   4       28.60       28.36     11.33 o 
   2  16   4        9.86       -4.38     12.78 o 
   3  16   4       76.29       36.90     14.37 o 
   4  16   4       25.66       32.31     14.39 o 
  -5  17   4       16.64       41.90     16.98 o 
  -4  17   4       68.38       40.60     11.84 o 
  -3  17   4      362.26      392.02     30.95 o 
  -2  17   4        0.13       -6.36      8.45 o 
  -1  17   4      110.32      116.60     26.48 o 
   0  17   4      148.31      169.39     16.52 o 
   1  17   4      205.47      223.17     20.45 o 
   2  17   4        6.54       18.49     14.49 o 
   3  17   4      368.34      500.08     55.27 o 
   4  17   4       36.47       29.32     15.21 o 
  -5  18   4       21.72       10.23     13.00 o 
  -4  18   4        0.28       11.44     18.78 o 
  -3  18   4        0.18       13.86     13.35 o 
  -2  18   4      169.84      174.10     37.36 o 
  -1  18   4      109.55       95.87     26.16 o 
   0  18   4      162.42      162.20     17.81 o 
   1  18   4       25.48       17.20      8.10 o 
   2  18   4        1.56        2.41     12.32 o 
   3  18   4        2.66        8.78     13.83 o 
   4  18   4       22.52       14.01     16.75 o 
  -4  19   4      100.47      113.26     16.15 o 
  -3  19   4        0.29       -8.27     10.17 o 
  -2  19   4      108.94      115.52     18.67 o 
  -1  19   4        7.15       18.42     10.56 o 
   0  19   4       11.33       12.94     14.58 o 
   1  19   4       63.74       76.33     13.79 o 
   2  19   4      201.77      230.49     14.23 o 
   3  19   4       18.11       16.96     13.69 o 
   4  19   4       11.11       45.23     20.10 o 
  -4  20   4       20.64       35.67     20.49 o 
  -3  20   4       76.80       89.21     18.75 o 
  -2  20   4      158.24      154.84     19.12 o 
  -1  20   4       10.19       14.88     10.44 o 
   0  20   4       77.94       74.02     13.44 o 
   1  20   4        5.33        9.65     10.27 o 
   2  20   4       79.55       57.69     19.81 o 
   3  20   4       15.53       30.71     24.06 o 
  -4  21   4       15.63        4.80     15.88 o 
  -3  21   4       38.76       47.35     18.64 o 
  -2  21   4        0.05      -19.80     27.34 o 
  -1  21   4      221.99      224.50     28.01 o 
   0  21   4      118.88      148.95     35.73 o 
   1  21   4       17.88       32.80     29.83 o 
   2  21   4       21.01       38.18     28.24 o 
   3  21   4        4.55       17.24     25.10 o 
  -3  22   4       67.42       64.55     31.69 o 
  -2  22   4       11.55       29.83     30.30 o 
  -1  22   4      140.25      194.13     49.07 o 
   0  22   4        0.14      -12.66     31.29 o 
   1  22   4        3.84       36.46     31.78 o 
   2  22   4      136.54      193.29     58.12 o 
   3  22   4        0.23      -28.18     38.59 o 
  -3  23   4       44.65       19.29     30.86 o 
  -2  23   4        0.06      -46.55     51.52 o 
  -1  23   4       42.60       11.68     50.95 o 
   0  23   4       41.81       62.68     26.83 o 
   1  23   4        0.16      -17.50     31.81 o 
   2  23   4        2.41        2.85     29.36 o 
  -2  24   4       15.56       -0.50     30.81 o 
  -1  24   4       91.90       77.52     38.86 o 
   0  24   4       65.58      134.88     45.61 o 
   1  24   4       40.73       69.70     37.31 o 
  -1  25   4        7.41       23.51     37.74 o 
   0  25   4       20.46       72.56     68.35 o 
   1  25   4        1.89      -38.61     38.61 o 
  -5   0   5        8.60       18.18     33.91 o 
  -3   0   5     1711.66     1701.05     94.29 o 
  -1   0   5      845.25      767.73     62.65 o 
   1   0   5        1.94       -2.23     48.05 o 
   3   0   5      288.70      275.21     54.05 o 
   5   0   5       98.73      206.57     49.60 o 
  -6   1   5       12.38       73.15     30.15 o 
  -5   1   5       11.91        6.08     11.27 o 
  -4   1   5      355.60      385.11     26.10 o 
  -3   1   5      446.74      395.06     44.06 o 
  -2   1   5      810.49      965.85     35.64 o 
  -1   1   5        9.32        1.19     24.45 o 
   0   1   5     1644.25     1578.97     85.37 o 
   1   1   5     2667.67     2877.72     93.31 o 
   2   1   5      222.04      203.10     33.86 o 
   3   1   5        5.81       -2.34     26.33 o 
   4   1   5      141.12      128.08     36.82 o 
   5   1   5       18.24       10.01     34.50 o 
  -6   2   5       14.65       68.43     36.51 o 
  -5   2   5     1212.01     1146.64     52.07 o 
  -4   2   5      485.13      479.10     27.70 o 
  -3   2   5      134.27      123.60     35.88 o 
  -2   2   5     1374.69     1597.39     41.81 o 
  -1   2   5     1112.23     1021.33     48.17 o 
   0   2   5     3510.09     3441.40    112.67 o 
   1   2   5     4499.70     4239.35    107.61 o 
   2   2   5     1699.22     1676.24     56.32 o 
   3   2   5      204.84      226.40     37.62 o 
   4   2   5      777.37      726.49     50.78 o 
   5   2   5        6.25       95.45     48.28 o 
  -6   3   5       98.60      138.73     32.39 o 
  -5   3   5      133.99      133.59     13.80 o 
  -4   3   5     1364.91     1294.47     49.14 o 
  -3   3   5      247.66      322.56     42.15 o 
  -2   3   5      402.13      456.25     34.77 o 
  -1   3   5      303.34      275.00     35.87 o 
   0   3   5     5572.44     5427.18    138.90 o 
   1   3   5      213.40      247.92     42.09 o 
   2   3   5       40.01       58.07     27.92 o 
   3   3   5      285.89      316.45     40.04 o 
   4   3   5        2.67       -3.45     27.79 o 
   5   3   5      183.69      254.56     79.99 o 
  -6   4   5       10.10       28.09     38.52 o 
  -5   4   5       59.67       44.94     12.77 o 
  -4   4   5      260.76      255.75     16.26 o 
  -3   4   5      570.43      654.76     61.05 o 
  -2   4   5       33.80       56.16     24.81 o 
  -1   4   5       13.06       14.46     27.44 o 
   0   4   5      652.09      762.79     69.88 o 
   1   4   5      904.00      932.50     54.35 o 
   2   4   5      218.33      256.80     46.25 o 
   3   4   5     2090.27     2192.70     67.91 o 
   4   4   5       90.58       97.96     20.04 o 
   5   4   5        0.52       -4.24     34.02 o 
  -6   5   5        8.59       83.62     69.25 o 
  -5   5   5       31.10       28.13      8.22 o 
  -4   5   5       46.45       39.74     15.12 o 
  -3   5   5       19.77       13.66     28.01 o 
  -2   5   5      295.01      345.16     47.41 o 
  -1   5   5       17.35       20.07     26.13 o 
   0   5   5      114.27      120.70     44.16 o 
   1   5   5      182.34      193.20     38.65 o 
   2   5   5       33.30       29.27     26.56 o 
   3   5   5       33.54       35.59     28.85 o 
   4   5   5      258.37      247.56     14.82 o 
   5   5   5        3.55       28.42     27.41 o 
  -6   6   5        9.43      -23.24     26.32 o 
  -5   6   5       36.64       16.78     14.75 o 
  -4   6   5       21.62       16.76     14.95 o 
  -3   6   5      562.79      568.96     24.87 o 
  -2   6   5     1546.23     1524.43     75.00 o 
  -1   6   5     4421.97     4556.21     86.05 o 
   0   6   5     1207.04     1223.76     66.56 o 
   1   6   5      254.78      253.83     38.76 o 
   2   6   5      291.12      326.77     39.58 o 
   3   6   5      418.57      393.23     14.85 o 
   4   6   5       53.83       67.37     12.05 o 
   5   6   5      334.04      363.39     93.07 o 
  -6   7   5      354.03      412.54     37.26 o 
  -5   7   5        7.07        4.75      8.78 o 
  -4   7   5      505.05      438.95     40.18 o 
  -3   7   5      245.93      244.47     21.99 o 
  -2   7   5       65.64       22.16     22.71 o 
  -1   7   5        0.29       -2.69     19.77 o 
   0   7   5     1802.18     1552.67     77.35 o 
   1   7   5      118.61      134.68     32.25 o 
   2   7   5     1888.93     1934.79     53.78 o 
   3   7   5      335.59      359.86     32.73 o 
   4   7   5      416.60      445.70     41.20 o 
   5   7   5        1.07        8.48     47.91 o 
  -6   8   5       14.51      126.21     61.91 o 
  -5   8   5       85.97       80.95     10.23 o 
  -4   8   5       83.07       84.72     11.00 o 
  -3   8   5      667.79      628.34     20.85 o 
  -2   8   5      664.48      623.14     32.03 o 
  -1   8   5     3764.70     3709.54    361.84 o 
   0   8   5       69.97       24.22     24.95 o 
   1   8   5       16.15       19.45     11.86 o 
   2   8   5      127.11      128.69     18.33 o 
   3   8   5       94.84       91.64     13.36 o 
   4   8   5      153.55      136.21     12.11 o 
   5   8   5      436.31      512.34     57.74 o 
  -6   9   5       13.88       38.61     31.12 o 
  -5   9   5       16.08       14.09     10.15 o 
  -4   9   5      167.15      173.05     13.89 o 
  -3   9   5      212.05      200.99     23.70 o 
  -2   9   5      106.18      114.60     22.16 o 
  -1   9   5      176.68      238.17     24.29 o 
   0   9   5        2.00       -0.76     12.82 o 
   1   9   5       11.42       10.15     15.46 o 
   2   9   5      394.42      421.65     24.46 o 
   3   9   5      276.73      302.79     20.75 o 
   4   9   5      361.77      364.64     28.50 o 
   5   9   5        0.82        5.99     13.46 o 
  -6  10   5        1.97       68.53     36.59 o 
  -5  10   5      106.84       87.29     11.34 o 
  -4  10   5        0.35        3.86      9.30 o 
  -3  10   5      153.74      162.98     14.81 o 
  -2  10   5        2.58       -0.52     20.93 o 
  -1  10   5      569.58      630.21     24.29 o 
   0  10   5       35.04       36.78     21.92 o 
   1  10   5       72.74       66.20     21.34 o 
   2  10   5       68.19       73.76     15.39 o 
   3  10   5      118.45      127.14     17.45 o 
   4  10   5       16.26        2.14     12.81 o 
   5  10   5       17.74       20.64     18.96 o 
  -6  11   5       26.55       78.36     41.64 o 
  -5  11   5       69.45       72.02     11.92 o 
  -4  11   5       77.35       66.57     11.92 o 
  -3  11   5      206.86      199.16     19.35 o 
  -2  11   5       31.31       36.90     25.60 o 
  -1  11   5      109.31      102.08     19.66 o 
   0  11   5      449.80      627.01     96.27 o 
   1  11   5        0.04       -2.63      7.66 o 
   2  11   5      383.29      419.91     21.26 o 
   3  11   5      553.23      579.53     22.56 o 
   4  11   5       18.86       18.89     11.44 o 
   5  11   5       18.26       23.74     29.06 o 
  -6  12   5        2.51       22.36     30.52 o 
  -5  12   5      321.57      337.33     21.84 o 
  -4  12   5       67.65       63.29     12.85 o 
  -3  12   5      334.07      317.97     15.67 o 
  -2  12   5      968.59      964.46     55.03 o 
  -1  12   5       90.07       86.81     14.48 o 
   0  12   5      827.88      945.84     29.83 o 
   1  12   5     2186.58     2396.99     53.21 o 
   2  12   5     1028.83     1095.75     47.10 o 
   3  12   5        9.92       16.11     16.95 o 
   4  12   5      200.69      208.13     27.39 o 
   5  12   5      246.55      333.94     24.81 o 
  -6  13   5       82.87      170.41     31.41 o 
  -5  13   5       59.25       72.43     12.21 o 
  -4  13   5       87.81       80.63     14.26 o 
  -3  13   5      198.55      210.19     18.63 o 
  -2  13   5       71.50       69.35     19.79 o 
  -1  13   5      134.69      110.04     19.68 o 
   0  13   5      498.15      545.78     23.29 o 
   1  13   5       24.88       29.46     13.78 o 
   2  13   5      317.09      317.54     23.82 o 
   3  13   5        1.82        1.77     13.26 o 
   4  13   5      402.39      424.66     32.52 o 
   5  13   5        4.14       12.41     52.73 o 
  -5  14   5        6.64       -4.69     14.42 o 
  -4  14   5       18.88       19.18     13.37 o 
  -3  14   5       17.52        8.35     11.86 o 
  -2  14   5      216.29      236.75     18.06 o 
  -1  14   5      343.94      330.80     20.89 o 
   0  14   5        0.52       -3.93     13.74 o 
   1  14   5      603.71      689.66     33.86 o 
   2  14   5      175.68      171.27     21.18 o 
   3  14   5       59.82       58.07     18.14 o 
   4  14   5       10.88       34.67     16.58 o 
  -5  15   5       40.29       39.60     17.13 o 
  -4  15   5       17.02       15.00     14.36 o 
  -3  15   5        4.14        9.70     12.30 o 
  -2  15   5       22.42       21.59     16.56 o 
  -1  15   5       60.82       61.55     26.63 o 
   0  15   5       34.32       43.66     13.29 o 
   1  15   5        8.34        0.67     12.86 o 
   2  15   5       30.37       28.80     24.04 o 
   3  15   5        5.84       -3.22     15.29 o 
   4  15   5        0.04       28.29     16.29 o 
  -5  16   5       42.24       29.98     23.86 o 
  -4  16   5      221.94      208.04     17.08 o 
  -3  16   5        8.21      -11.63     13.42 o 
  -2  16   5        2.54       -2.13     12.63 o 
  -1  16   5        0.01       -1.57     18.73 o 
   0  16   5      655.53      725.30     22.26 o 
   1  16   5      997.48     1072.09     27.78 o 
   2  16   5      306.98      296.93     34.33 o 
   3  16   5       34.73       46.79     18.41 o 
   4  16   5      131.28      149.87     25.63 o 
  -5  17   5        1.47       11.51     14.07 o 
  -4  17   5      329.92      341.08     27.98 o 
  -3  17   5        0.84       -5.02     13.29 o 
  -2  17   5       25.91       22.37     12.73 o 
  -1  17   5       71.68       83.29     12.02 o 
   0  17   5      868.77      939.76     16.53 o 
   1  17   5      140.87      138.99     13.83 o 
   2  17   5       49.32       52.72     15.56 o 
   3  17   5       64.70       71.31     36.09 o 
   4  17   5       26.72       29.30     23.55 o 
  -5  18   5      166.73      207.51     22.05 o 
  -4  18   5        4.14       18.80     32.83 o 
  -3  18   5       10.57       15.00     13.46 o 
  -2  18   5      101.91       88.30     10.80 o 
  -1  18   5       20.04       62.76     50.54 o 
   0  18   5       44.46       36.44      8.44 o 
   1  18   5      664.14      671.59     25.26 o 
   2  18   5       23.20       41.35     23.40 o 
   3  18   5      184.73      167.76     28.97 o 
   4  18   5        1.86      -15.00     15.00 o 
  -4  19   5       11.91        2.68     21.19 o 
  -3  19   5       25.18       46.41     12.89 o 
  -2  19   5       74.73       57.08     16.67 o 
  -1  19   5      269.81      296.79     38.54 o 
   0  19   5        1.92       -1.06     13.82 o 
   1  19   5       76.79       51.55      9.89 o 
   2  19   5      103.38      101.34     18.38 o 
   3  19   5       33.79       51.59     26.22 o 
  -4  20   5       12.88       29.17     20.95 o 
  -3  20   5       40.31       83.74     24.29 o 
  -2  20   5       14.82       -4.82     21.19 o 
  -1  20   5       83.95      163.02     61.89 o 
   0  20   5       46.37       85.01     52.03 o 
   1  20   5       99.15       37.79     25.25 o 
   2  20   5        3.10        6.92     21.87 o 
   3  20   5        0.69      -15.57     15.57 o 
  -4  21   5        3.86       32.89     23.20 o 
  -3  21   5       58.02       95.25     25.56 o 
  -2  21   5       13.96       13.69     17.18 o 
  -1  21   5      233.49      191.43     14.66 o 
   0  21   5      143.08      104.92     54.60 o 
   1  21   5        1.74       11.45     41.52 o 
   2  21   5       10.24        7.42     40.64 o 
   3  21   5       52.62      112.58     32.97 o 
  -3  22   5      107.36      136.75     55.67 o 
  -2  22   5        1.63       -7.86     37.68 o 
  -1  22   5      179.88      199.78     54.98 o 
   0  22   5      338.27      315.65     62.84 o 
   1  22   5       17.62        4.72     42.33 o 
   2  22   5      106.65      101.40     51.64 o 
  -3  23   5        6.28      -56.49     56.49 o 
  -2  23   5        3.01      -57.56     57.56 o 
  -1  23   5       43.32       46.05     48.94 o 
   0  23   5      210.82      198.27     61.52 o 
   1  23   5        8.00      -22.52     47.93 o 
   2  23   5        4.31       30.76     47.87 o 
  -2  24   5       47.90      -17.24     51.90 o 
  -1  24   5        0.02      -51.63     57.75 o 
   0  24   5       31.57       76.93     55.80 o 
   1  24   5        5.91      -33.09     51.46 o 
  -6   0   6       45.98       36.35     41.54 o 
  -4   0   6        3.90       -1.63     22.57 o 
  -2   0   6      496.41      503.77     51.08 o 
   0   0   6       87.72       43.03     71.71 o 
   2   0   6      145.80      132.71     49.98 o 
   4   0   6        4.28       -3.35     45.00 o 
  -6   1   6      102.99      176.12     35.20 o 
  -5   1   6      250.98      251.22     32.69 o 
  -4   1   6       29.15       35.61     17.96 o 
  -3   1   6      256.89      205.69     46.44 o 
  -2   1   6       43.46       52.01     25.61 o 
  -1   1   6        1.12        1.01     33.50 o 
   0   1   6     2083.80     1916.83    102.57 o 
   1   1   6      278.51      336.53     52.61 o 
   2   1   6       64.90       60.86     33.01 o 
   3   1   6      610.56      661.10     55.20 o 
   4   1   6      873.71      819.67     57.59 o 
   5   1   6       20.91       -9.72     49.13 o 
  -6   2   6       68.96      123.29     33.94 o 
  -5   2   6       10.46       13.45     10.46 o 
  -4   2   6      144.34      142.22     20.92 o 
  -3   2   6      159.82      189.63     45.58 o 
  -2   2   6     3789.15     3869.25     73.96 o 
  -1   2   6     2642.28     2778.65     91.68 o 
   0   2   6        7.53        9.62     35.19 o 
   1   2   6       18.41        4.92     34.80 o 
   2   2   6      220.60      224.24     39.11 o 
   3   2   6      838.71      871.21     44.83 o 
   4   2   6      821.29      723.23     54.98 o 
   5   2   6      204.71      319.08     77.24 o 
  -6   3   6        3.36       -0.28     35.55 o 
  -5   3   6       28.78       34.21     13.83 o 
  -4   3   6       41.38       50.89     18.51 o 
  -3   3   6      478.02      455.22     53.50 o 
  -2   3   6      240.10      234.37     30.31 o 
  -1   3   6     2685.47     2648.86     82.62 o 
   0   3   6     1439.74     1590.41     87.85 o 
   1   3   6      245.37      198.22     47.17 o 
   2   3   6       18.68       11.47     29.51 o 
   3   3   6     2035.60     2065.32     75.45 o 
   4   3   6       12.40       12.47     31.74 o 
   5   3   6        3.47       25.94     37.50 o 
  -6   4   6       84.65      175.27     34.48 o 
  -5   4   6      201.26      169.36     23.41 o 
  -4   4   6      161.23      178.30     24.64 o 
  -3   4   6       20.08       15.20     35.73 o 
  -2   4   6     1024.03      962.74     39.47 o 
  -1   4   6      780.84      744.56     50.05 o 
   0   4   6       11.13        1.89     38.48 o 
   1   4   6      657.84      761.40     61.14 o 
   2   4   6       81.52       76.34     33.43 o 
   3   4   6      437.27      425.58     47.27 o 
   4   4   6      247.13      212.76     40.96 o 
   5   4   6      137.07      114.59     64.77 o 
  -6   5   6        7.40       14.42     29.46 o 
  -5   5   6        7.05       16.98     14.86 o 
  -4   5   6       18.69       14.67     12.79 o 
  -3   5   6       24.11       22.62     43.79 o 
  -2   5   6      335.91      302.01     27.71 o 
  -1   5   6       18.61       24.02     29.67 o 
   0   5   6      759.66      650.07    129.49 o 
   1   5   6       31.06       35.07     34.41 o 
   2   5   6      347.75      303.33     51.09 o 
   3   5   6        0.44       -9.01     29.64 o 
   4   5   6       52.05       44.74     34.08 o 
   5   5   6        1.06       59.69     50.52 o 
  -6   6   6      124.09      152.82     41.63 o 
  -5   6   6       12.67       11.67     14.89 o 
  -4   6   6        2.92        4.85     12.10 o 
  -3   6   6       46.05       73.41     47.43 o 
  -2   6   6        9.68        3.64     19.16 o 
  -1   6   6      159.07      164.11     35.04 o 
   0   6   6      620.90      658.01     62.00 o 
   1   6   6      727.62      711.37     53.88 o 
   2   6   6      445.47      414.10     41.37 o 
   3   6   6      247.91      255.65     41.20 o 
   4   6   6       49.24       45.01     11.76 o 
   5   6   6      153.28      186.69     63.28 o 
  -6   7   6       35.93      106.41     31.56 o 
  -5   7   6       93.38       74.66     10.87 o 
  -4   7   6       70.57       62.61     14.41 o 
  -3   7   6     2210.74     2224.24     40.69 o 
  -2   7   6      140.26      130.44     24.73 o 
  -1   7   6      724.05      793.50     50.26 o 
   0   7   6       93.57       79.84     43.25 o 
   1   7   6      145.19      151.29     42.00 o 
   2   7   6      845.95      918.96     53.87 o 
   3   7   6      173.96      156.47     13.87 o 
   4   7   6       19.93       18.46     11.08 o 
   5   7   6      143.29      111.27     44.53 o 
  -6   8   6      125.15      128.75     37.08 o 
  -5   8   6       16.18       11.99     12.65 o 
  -4   8   6      301.34      327.27     21.74 o 
  -3   8   6      160.12      150.38     24.83 o 
  -2   8   6      581.23      526.78     46.67 o 
  -1   8   6       97.67      106.39     33.77 o 
   0   8   6      955.33      943.38     59.64 o 
   1   8   6      698.83      716.35     49.42 o 
   2   8   6     3566.37     3704.02     91.27 o 
   3   8   6       79.25       63.44     17.50 o 
   4   8   6       14.65        2.43      7.97 o 
   5   8   6       43.08       50.62     39.83 o 
  -6   9   6        3.01        5.83     40.02 o 
  -5   9   6       93.25       98.82     12.71 o 
  -4   9   6      631.12      586.14     24.88 o 
  -3   9   6        8.62       14.64     26.07 o 
  -2   9   6      405.25      431.98     28.53 o 
  -1   9   6      916.90      980.65     43.25 o 
   0   9   6      188.17      228.47     50.53 o 
   1   9   6      574.94      651.01     48.81 o 
   2   9   6       33.39       34.35     19.92 o 
   3   9   6      106.96      124.28     15.89 o 
   4   9   6       77.62       92.16     20.14 o 
   5   9   6       17.52       60.65     38.82 o 
  -6  10   6       44.64       75.29     41.86 o 
  -5  10   6        3.96       19.21     14.67 o 
  -4  10   6       14.54       14.52     12.54 o 
  -3  10   6       23.00       16.31     14.38 o 
  -2  10   6       81.20       98.38     27.53 o 
  -1  10   6        2.97       14.90     18.87 o 
   0  10   6      274.14      299.15     22.07 o 
   1  10   6        0.73        1.98     18.77 o 
   2  10   6       70.39       75.88     21.36 o 
   3  10   6        0.03       -3.03     17.19 o 
   4  10   6       11.52       14.05     13.76 o 
   5  10   6        0.09       -3.95     39.75 o 
  -6  11   6        4.45       32.88     24.62 o 
  -5  11   6        9.14        9.34     11.27 o 
  -4  11   6       49.04       50.09     13.68 o 
  -3  11   6        2.88        0.71     13.77 o 
  -2  11   6      361.66      407.94     34.35 o 
  -1  11   6      568.92      562.17     28.47 o 
   0  11   6      212.99      234.68     29.96 o 
   1  11   6      198.94      235.29     24.28 o 
   2  11   6      104.85       87.81     18.75 o 
   3  11   6       37.36       32.27     15.47 o 
   4  11   6        2.69       -2.82     13.33 o 
   5  11   6       38.60       50.36     22.69 o 
  -6  12   6        4.49       38.79     20.29 o 
  -5  12   6      106.52       81.95     20.19 o 
  -4  12   6       76.24       68.95     13.31 o 
  -3  12   6       16.95       21.49     14.33 o 
  -2  12   6     1088.00     1180.99     58.84 o 
  -1  12   6       66.33       62.17     20.14 o 
   0  12   6       34.46       23.52     16.49 o 
   1  12   6     1168.76     1068.08    108.44 o 
   2  12   6      158.75      152.31     20.30 o 
   3  12   6       47.53       53.45     16.09 o 
   4  12   6       87.64       91.31     23.92 o 
  -5  13   6       44.69       36.23     13.00 o 
  -4  13   6       33.19       32.72     14.57 o 
  -3  13   6      617.39      658.39     27.82 o 
  -2  13   6      102.46       63.79     23.23 o 
  -1  13   6      200.34      203.67     35.84 o 
   0  13   6       47.24       43.88     18.42 o 
   1  13   6      674.58      835.67     58.29 o 
   2  13   6       44.89       51.74     17.70 o 
   3  13   6      252.70      293.89     23.00 o 
   4  13   6        0.56      -12.07     17.25 o 
  -5  14   6        2.73        5.93     15.06 o 
  -4  14   6        1.22       -6.62     14.24 o 
  -3  14   6      169.65      134.66     20.57 o 
  -2  14   6      116.37      134.68     30.36 o 
  -1  14   6      121.43      111.69     27.47 o 
   0  14   6        7.17        3.16     16.27 o 
   1  14   6        0.80        5.81     12.88 o 
   2  14   6      282.79      260.84     26.07 o 
   3  14   6        5.96        2.46     13.91 o 
   4  14   6       13.22       18.01     20.82 o 
  -5  15   6       29.44       58.19     18.74 o 
  -4  15   6       25.40       34.00     12.68 o 
  -3  15   6       99.53       67.37     16.46 o 
  -2  15   6        0.69        4.67     24.91 o 
  -1  15   6       12.17       17.68     20.56 o 
   0  15   6       55.53       43.08     13.64 o 
   1  15   6       25.48       13.09     17.15 o 
   2  15   6       50.88       21.23     12.77 o 
   3  15   6       29.72       22.87     14.98 o 
   4  15   6       18.67        8.04     35.10 o 
  -5  16   6       17.81       -7.11     15.78 o 
  -4  16   6        3.38       11.28     15.92 o 
  -3  16   6        0.27        3.73     12.63 o 
  -2  16   6      119.03      121.06     16.70 o 
  -1  16   6      432.32      468.97     25.55 o 
   0  16   6        0.27       -0.18     13.23 o 
   1  16   6      150.76      133.28     15.90 o 
   2  16   6       10.34        8.46     13.18 o 
   3  16   6       32.38        5.89     16.05 o 
   4  16   6       93.39      152.90     31.82 o 
  -5  17   6       51.33       66.44     20.36 o 
  -4  17   6       13.05       25.92     22.32 o 
  -3  17   6       83.52       98.89     17.23 o 
  -2  17   6       18.64       28.15     16.81 o 
  -1  17   6      226.34      227.66     23.44 o 
   0  17   6      166.36      168.93     13.68 o 
   1  17   6        1.19        2.53     11.76 o 
   2  17   6        0.10       -2.49     14.97 o 
   3  17   6      236.11      235.04     50.41 o 
  -4  18   6        0.95       24.27     15.36 o 
  -3  18   6       42.23       73.72     27.39 o 
  -2  18   6      355.99      401.40     42.98 o 
  -1  18   6       23.06       11.31     31.14 o 
   0  18   6      284.88      292.42     15.17 o 
   1  18   6       10.01        6.41     11.27 o 
   2  18   6       38.26       16.70     15.79 o 
   3  18   6       36.20       27.12     18.68 o 
  -4  19   6        0.00       70.90     47.96 o 
  -3  19   6       14.88       61.96     41.23 o 
  -2  19   6      117.22      122.38     14.01 o 
  -1  19   6        8.77        4.61      7.67 o 
   0  19   6       21.46       37.97     16.93 o 
   1  19   6        6.43       16.73     11.66 o 
   2  19   6        0.33       12.29     15.82 o 
   3  19   6        2.03        7.75     15.89 o 
  -4  20   6        9.18        8.45     26.29 o 
  -3  20   6        9.53       29.56     29.43 o 
  -2  20   6        6.55        9.16     19.92 o 
  -1  20   6        9.24       40.79     28.41 o 
   0  20   6      108.94      102.24     16.58 o 
   1  20   6        1.49       -8.86     12.85 o 
   2  20   6       43.21       42.43     17.47 o 
  -3  21   6       13.31       -2.75     21.58 o 
  -2  21   6       31.38       54.06     18.39 o 
  -1  21   6        8.98       13.28     20.20 o 
   0  21   6        3.80        3.52     19.25 o 
   1  21   6       21.70       19.38     20.72 o 
   2  21   6       35.38       19.50     43.78 o 
  -1  22   6       16.75       13.71     43.66 o 
   0  22   6       72.50      101.90     53.28 o 
   1  22   6        5.61       -4.09     43.84 o 
   2  22   6       76.09       68.31     50.64 o 
  -1  23   6        0.96       34.41     49.63 o 
   0  23   6       19.35       35.67     51.27 o 
   1  23   6       19.45       13.34     48.12 o 
   0  24   6        3.56        0.19     45.42 o 
  -5   0   7       53.86       70.38     43.40 o 
  -3   0   7       67.11       42.33     89.76 o 
  -1   0   7      463.76      406.65    246.05 o 
   1   0   7       70.12      130.68     73.21 o 
   3   0   7        4.52        7.26     44.93 o 
   5   0   7       59.33       52.07     61.84 o 
  -6   1   7       72.39       48.13     32.39 o 
  -5   1   7       13.83       10.80     26.42 o 
  -4   1   7        2.48        5.35     41.65 o 
  -3   1   7      891.85      839.65    100.86 o 
  -2   1   7     1238.90     1172.06     51.11 o 
  -1   1   7       49.57       65.64     45.73 o 
   0   1   7     1394.39     1384.22     94.80 o 
   1   1   7      184.33      170.52     53.65 o 
   2   1   7        6.63       10.82     32.89 o 
   3   1   7      232.17      207.36     43.54 o 
   4   1   7        1.93       11.96     33.48 o 
   5   1   7        0.02       21.57     38.62 o 
  -6   2   7        3.03      -32.87     32.87 o 
  -5   2   7      324.78      314.71     30.68 o 
  -4   2   7       40.70       40.71     46.18 o 
  -3   2   7      129.77      147.21     71.77 o 
  -2   2   7       60.05       57.15     29.10 o 
  -1   2   7     1212.41     1137.88     76.48 o 
   0   2   7      195.48      173.16     60.94 o 
   1   2   7      965.91      941.70     76.20 o 
   2   2   7      709.86      715.24     56.13 o 
   3   2   7        2.65       -4.41     33.36 o 
   4   2   7        1.17       19.02     35.05 o 
   5   2   7       23.77       -4.92     37.77 o 
  -6   3   7        2.31       29.09     52.37 o 
  -5   3   7       41.63       57.61     14.43 o 
  -4   3   7     1388.87     1311.06     83.72 o 
  -3   3   7        0.51       -1.66     53.35 o 
  -2   3   7      828.77      746.39     44.33 o 
  -1   3   7       28.13       33.18     42.81 o 
   0   3   7      246.84      225.44     62.83 o 
   1   3   7      686.89      685.33     69.85 o 
   2   3   7      535.23      493.29     51.56 o 
   3   3   7      421.62      397.95     50.09 o 
   4   3   7       42.16       20.46     35.55 o 
   5   3   7        0.35       14.34     36.51 o 
  -6   4   7       11.07       24.72     48.45 o 
  -5   4   7       24.70       28.08     16.44 o 
  -4   4   7        0.02      -13.07     22.51 o 
  -3   4   7      386.70      406.88     83.91 o 
  -2   4   7      549.89      589.05     46.39 o 
  -1   4   7       21.26       12.73     40.87 o 
   0   4   7       13.19       15.52     47.85 o 
   1   4   7      811.62      838.27     73.51 o 
   2   4   7       78.31       74.41     39.25 o 
   3   4   7        2.98       -0.80     31.18 o 
   4   4   7       17.61       28.21     35.89 o 
   5   4   7       51.76       -0.53     37.55 o 
  -6   5   7       67.03       39.43     45.36 o 
  -5   5   7      289.84      263.64     22.32 o 
  -4   5   7      153.92       50.51     52.19 o 
  -3   5   7      665.12      677.76     94.33 o 
  -2   5   7      161.28      146.44     31.96 o 
  -1   5   7     1124.69     1246.91     78.38 o 
   0   5   7       29.49       20.47     47.41 o 
   1   5   7      485.70      508.36     55.99 o 
   2   5   7       69.79       77.53     39.58 o 
   3   5   7       10.84       20.68     32.69 o 
   4   5   7       32.89       68.95     68.85 o 
   5   5   7        5.50      -41.22     47.27 o 
  -6   6   7       23.20       -4.79     15.23 o 
  -5   6   7      110.60      108.44     31.42 o 
  -4   6   7      249.49      220.29     16.96 o 
  -3   6   7      167.01      173.29     67.45 o 
  -2   6   7      100.66       69.22     29.60 o 
  -1   6   7       38.64       71.57     38.59 o 
   0   6   7        3.65       11.23     48.16 o 
   1   6   7      150.52      136.36     46.07 o 
   2   6   7       24.02       30.07     33.16 o 
   3   6   7       71.17       77.85     36.14 o 
   4   6   7       28.36      104.53     43.58 o 
   5   6   7       78.35       42.37     41.37 o 
  -6   7   7      107.61      155.47     38.81 o 
  -5   7   7        8.61        5.89     14.34 o 
  -4   7   7        7.05        7.26     13.16 o 
  -3   7   7      248.25      237.35     67.32 o 
  -2   7   7      103.43       96.25     33.43 o 
  -1   7   7       52.29       40.45     36.46 o 
   0   7   7     3260.30     3191.21    110.77 o 
   1   7   7      559.97      575.26     61.75 o 
   2   7   7       60.03       51.20     34.58 o 
   3   7   7        1.00       -0.50     11.06 o 
   4   7   7       55.67       69.40     51.86 o 
   5   7   7       64.37      110.94     46.00 o 
  -6   8   7        6.15       18.14     13.36 o 
  -5   8   7      148.57      203.02     32.75 o 
  -4   8   7       48.36       43.70     21.23 o 
  -3   8   7      347.08      414.27     23.28 o 
  -2   8   7        0.04        5.21     22.24 o 
  -1   8   7      306.65      311.92     47.84 o 
   0   8   7       98.78       80.19     48.68 o 
   1   8   7      565.61      577.03     62.16 o 
   2   8   7      471.24      456.16     65.07 o 
   3   8   7       33.15       21.59     18.54 o 
   4   8   7      124.42      113.37     28.15 o 
   5   8   7      180.56      226.16     99.92 o 
  -6   9   7        0.94       70.91     30.22 o 
  -5   9   7       66.80       47.93     32.34 o 
  -4   9   7      359.46      386.74     26.41 o 
  -3   9   7       21.34       17.75     24.89 o 
  -2   9   7        4.23        1.80     13.39 o 
  -1   9   7      997.07     1229.00    119.16 o 
   0   9   7        5.80       32.09     43.40 o 
   1   9   7      354.85      461.79     53.79 o 
   2   9   7      327.57      345.76     21.37 o 
   3   9   7        0.79       -9.73     17.22 o 
   4   9   7       60.79       62.80     48.39 o 
  -6  10   7        5.40        4.69     25.30 o 
  -5  10   7       40.11       47.50     30.29 o 
  -4  10   7       21.37        9.91     15.04 o 
  -3  10   7      435.58      355.49     69.20 o 
  -2  10   7        0.20        3.22     14.44 o 
  -1  10   7        6.53       -8.72     14.93 o 
   0  10   7        0.37       -4.74     15.87 o 
   1  10   7        8.54       13.39     16.00 o 
   2  10   7       29.29       21.07     20.86 o 
   3  10   7        1.99        2.07     16.43 o 
   4  10   7       17.76       24.05     17.46 o 
  -6  11   7       36.72      128.43     34.56 o 
  -5  11   7       31.34       41.47     27.07 o 
  -4  11   7      416.97      455.29     23.40 o 
  -3  11   7       43.56       48.00     27.13 o 
  -2  11   7       81.78       65.13     25.16 o 
  -1  11   7      146.09      143.73     26.19 o 
   0  11   7       24.86       40.42     18.60 o 
   1  11   7      110.76      110.76     27.29 o 
   2  11   7      520.24      602.93     31.79 o 
   3  11   7       15.64       19.16     17.24 o 
   4  11   7       49.96       68.33     26.29 o 
  -5  12   7       58.52       55.99     23.57 o 
  -4  12   7       95.82       91.90     13.85 o 
  -3  12   7        8.19        5.05     23.56 o 
  -2  12   7       29.25       27.29     31.22 o 
  -1  12   7      204.98      223.73     31.09 o 
   0  12   7      239.48      246.69     31.81 o 
   1  12   7     1178.96     1288.05     54.49 o 
   2  12   7        0.66        4.99     16.17 o 
   3  12   7        6.89       13.18     15.30 o 
   4  12   7       53.13       97.90     23.30 o 
  -5  13   7       20.31       12.99     19.88 o 
  -4  13   7       55.66       59.66     14.33 o 
  -3  13   7      158.74      143.92     23.50 o 
  -2  13   7      351.39      347.89     46.65 o 
  -1  13   7      114.67      123.99     21.41 o 
   0  13   7      729.99      838.66     54.43 o 
   1  13   7      170.23      134.49     33.37 o 
   2  13   7      110.17      104.59     18.99 o 
   3  13   7      130.62      161.66     28.26 o 
   4  13   7      120.85      132.87     18.11 o 
  -5  14   7       67.87       86.52     28.66 o 
  -4  14   7       67.17       75.09     16.02 o 
  -3  14   7       90.15       90.99     18.56 o 
  -2  14   7       33.15       39.82     24.14 o 
  -1  14   7        0.13       -9.98     22.71 o 
   0  14   7        9.69        8.44     21.03 o 
   1  14   7       77.96       92.51     23.52 o 
   2  14   7       32.07       37.85     16.86 o 
   3  14   7        3.95        3.91     15.90 o 
   4  14   7        0.17       29.89     25.26 o 
  -5  15   7       11.21       31.09     30.44 o 
  -4  15   7        0.19       43.61     27.93 o 
  -3  15   7      213.18      208.54     23.65 o 
  -2  15   7      228.26      247.33     30.45 o 
  -1  15   7      164.31      138.23     18.18 o 
   0  15   7       27.07       52.42     18.27 o 
   1  15   7       32.26       48.20     20.01 o 
   2  15   7       13.85       23.42     16.61 o 
   3  15   7       43.07       19.57     18.52 o 
  -5  16   7        2.22       62.69     19.64 o 
  -4  16   7        5.15       56.24     43.98 o 
  -3  16   7       87.42       73.38     20.04 o 
  -2  16   7       62.07       45.99     24.35 o 
  -1  16   7        0.11       10.86     10.56 o 
   0  16   7        3.88        2.75     13.06 o 
   1  16   7      188.81      194.70     19.60 o 
   2  16   7       76.36       53.67     15.76 o 
   3  16   7        6.57        9.65     17.48 o 
  -4  17   7      105.38      142.71     26.00 o 
  -3  17   7       24.32       -4.30     19.39 o 
  -2  17   7      128.57      114.06     31.26 o 
  -1  17   7        4.13        6.96     16.33 o 
   0  17   7      219.05      190.99     16.90 o 
   1  17   7        0.42       -6.20     12.26 o 
   2  17   7      152.18      155.58     22.85 o 
   3  17   7       99.99      129.48     25.39 o 
  -4  18   7        1.77       14.29     25.83 o 
  -3  18   7      107.77      125.98     15.14 o 
  -2  18   7       49.81       29.82     14.27 o 
  -1  18   7        9.53       15.35     15.58 o 
   0  18   7      204.85      196.23     16.92 o 
   1  18   7      166.23      142.17     22.23 o 
   2  18   7       45.74       49.35     18.15 o 
   3  18   7       25.29       -8.48     17.97 o 
  -4  19   7       39.14      106.45     68.35 o 
  -3  19   7      126.07      126.93     53.81 o 
  -2  19   7       23.42       23.79     35.67 o 
  -1  19   7       11.99        6.05     15.40 o 
   0  19   7       23.44       17.36     10.33 o 
   1  19   7       10.02        3.33     13.27 o 
   2  19   7        3.43       20.05     19.99 o 
  -3  20   7        0.04       -4.07     26.63 o 
  -2  20   7        6.33      -18.55     51.05 o 
  -1  20   7       34.27       62.93     33.14 o 
   0  20   7        7.99        3.30     19.32 o 
   1  20   7        0.32       -0.58     16.87 o 
   2  20   7        0.01       -9.96     22.47 o 
  -3  21   7        9.26       25.90     46.52 o 
  -2  21   7       65.00       54.16     47.37 o 
  -1  21   7       10.65       29.07     23.36 o 
   0  21   7       77.65       80.12     18.05 o 
   1  21   7        9.12       13.90     15.56 o 
  -1  22   7      204.50      226.77     58.82 o 
   0  22   7        1.31       54.22     50.39 o 
   1  22   7       21.89       68.06     52.59 o 
   0  23   7       16.27      -11.01     47.43 o 
  -6   0   8       31.00       35.15    153.05 o 
  -4   0   8     1192.74     1228.01    140.40 o 
  -2   0   8      832.16      740.42    401.77 o 
   0   0   8      284.94      390.99    114.07 o 
   2   0   8       56.85       43.71     64.82 o 
   4   0   8      127.45      142.81     63.95 o 
  -6   1   8       26.14       20.81     25.98 o 
  -5   1   8      216.00      265.10     38.89 o 
  -4   1   8      233.59      176.49     63.84 o 
  -3   1   8      101.83      114.09     86.63 o 
  -2   1   8      248.20      250.33     46.59 o 
  -1   1   8       59.88       59.79     55.59 o 
   0   1   8     1431.07     1488.56    111.81 o 
   1   1   8      176.21      176.81     61.78 o 
   2   1   8       43.92       64.63     32.92 o 
   3   1   8      173.44      173.82     44.55 o 
   4   1   8        1.79       -7.73     34.27 o 
  -6   2   8       78.04      153.39     42.59 o 
  -5   2   8       38.90       93.43     39.33 o 
  -4   2   8        5.48        3.66     47.63 o 
  -3   2   8        9.86       18.68     73.91 o 
  -2   2   8     1308.59     1441.39     76.64 o 
  -1   2   8      330.13      338.64     70.49 o 
   0   2   8      135.51      135.12     67.64 o 
   1   2   8       35.81       33.57     52.13 o 
   2   2   8      682.75      585.04     62.23 o 
   3   2   8      166.78      161.00     43.89 o 
   4   2   8      138.17      144.80     35.56 o 
  -6   3   8        6.37      -14.02     22.33 o 
  -5   3   8        0.59        6.41     27.73 o 
  -4   3   8       42.53       30.49     52.05 o 
  -3   3   8       27.76       26.30     74.67 o 
  -2   3   8       83.20       75.68     39.03 o 
  -1   3   8     4193.94     4221.18    147.64 o 
   0   3   8      664.60      687.80     89.90 o 
   1   3   8     1043.06      956.13     87.39 o 
   2   3   8       44.78       22.80     39.96 o 
   3   3   8      105.12       98.40     41.18 o 
   4   3   8      195.04      227.20     71.35 o 
  -6   4   8      160.87      183.98     33.65 o 
  -5   4   8       30.01       22.93     11.44 o 
  -4   4   8       18.58       13.32     48.65 o 
  -3   4   8      313.28      281.74     94.61 o 
  -2   4   8       76.28       79.87     39.03 o 
  -1   4   8        1.01      -11.08     48.00 o 
   0   4   8     1118.09      977.56     97.63 o 
   1   4   8      188.20      150.52     61.71 o 
   2   4   8       31.46       28.67     39.83 o 
   3   4   8        2.37       20.31     36.64 o 
   4   4   8       62.56       70.85     60.75 o 
  -6   5   8       15.49       11.46     16.52 o 
  -5   5   8      272.13      287.71     23.20 o 
  -4   5   8       51.66       69.73     59.28 o 
  -3   5   8      132.25      165.13     84.15 o 
  -2   5   8      374.08      383.30     45.21 o 
  -1   5   8      720.90      797.39     80.92 o 
   0   5   8      397.02      406.73     72.22 o 
   1   5   8      217.12      241.90     65.03 o 
   2   5   8      176.05      144.95     47.81 o 
   3   5   8       26.97       43.66     38.09 o 
   4   5   8       30.71       56.31     40.62 o 
  -6   6   8        0.06       15.12     29.86 o 
  -5   6   8       17.63       94.50     42.38 o 
  -4   6   8       33.62       30.29     59.06 o 
  -3   6   8       50.04       97.20     74.36 o 
  -2   6   8      555.87      570.52     46.06 o 
  -1   6   8      745.81      849.29     70.27 o 
   0   6   8        1.05       -7.03     47.99 o 
   1   6   8       42.99       60.72     49.17 o 
   2   6   8        2.12       16.98     40.24 o 
   3   6   8        0.68       -0.34     34.09 o 
   4   6   8       61.41       48.56     18.71 o 
  -6   7   8       20.42       10.44     36.82 o 
  -5   7   8      139.65      114.73     19.97 o 
  -4   7   8       30.09       17.24     14.81 o 
  -3   7   8     1577.91     1661.78    137.12 o 
  -2   7   8      157.64      132.55     34.94 o 
  -1   7   8       53.14       30.08     40.60 o 
   0   7   8      116.13       91.96     54.02 o 
   1   7   8      150.73      153.32     54.07 o 
   2   7   8      189.00      162.05     45.46 o 
   3   7   8      951.96      984.73     62.56 o 
   4   7   8       30.82        3.57     16.68 o 
  -6   8   8        7.67        2.74     22.25 o 
  -5   8   8       34.31       81.54     39.72 o 
  -4   8   8        7.58       43.95     54.58 o 
  -3   8   8       64.72       73.58     68.30 o 
  -2   8   8      479.58      580.09     46.05 o 
  -1   8   8       89.14       76.46     42.93 o 
   0   8   8      201.42      245.18     62.15 o 
   1   8   8      183.73      163.19     54.17 o 
   2   8   8      145.03      124.80     41.54 o 
   3   8   8       32.98       22.60     14.09 o 
   4   8   8      180.67      165.33     17.13 o 
  -6   9   8        2.77       54.79     20.53 o 
  -5   9   8      154.18      165.66     34.28 o 
  -4   9   8       79.64       34.83     35.38 o 
  -3   9   8      138.34      136.34     21.38 o 
  -2   9   8     1008.26     1018.85     59.43 o 
  -1   9   8      226.92      222.77     50.12 o 
   0   9   8       57.69       66.47     47.32 o 
   1   9   8      164.46      141.70     55.44 o 
   2   9   8      101.81       48.22     22.30 o 
   3   9   8       27.95       50.85     21.79 o 
   4   9   8       42.89       42.59     24.89 o 
  -5  10   8        0.14       63.20     32.72 o 
  -4  10   8       23.73       44.75     21.86 o 
  -3  10   8       86.89       82.12     30.74 o 
  -2  10   8       28.29       37.00     16.57 o 
  -1  10   8       20.55       19.92     36.16 o 
   0  10   8      761.00      837.76     76.73 o 
   1  10   8        0.14       -5.36     34.37 o 
   2  10   8        0.23        7.32     14.73 o 
   3  10   8        0.08       -8.62     19.68 o 
   4  10   8       16.30      -11.15     36.50 o 
  -5  11   8       56.85       45.59     30.64 o 
  -4  11   8       87.03      136.04     39.49 o 
  -3  11   8        0.46      -14.32     41.44 o 
  -2  11   8      751.34      720.92     32.76 o 
  -1  11   8      399.80      467.73     44.87 o 
   0  11   8        3.96       12.40     18.55 o 
   1  11   8       75.60       80.58     19.45 o 
   2  11   8       67.64       82.34     24.66 o 
   3  11   8        2.62       57.91     25.45 o 
   4  11   8       12.92       51.16     25.02 o 
  -5  12   8       14.50       -5.75     59.94 o 
  -4  12   8       69.24       48.34     17.84 o 
  -3  12   8      154.19      145.54     34.05 o 
  -2  12   8      245.47      271.99     46.78 o 
  -1  12   8       92.69      133.45     31.45 o 
   0  12   8        2.04      -17.68     22.21 o 
   1  12   8       78.14       72.62     24.17 o 
   2  12   8      150.12      148.94     29.49 o 
   3  12   8       25.28       46.24     20.65 o 
   4  12   8      132.60       99.47     26.51 o 
  -5  13   8       16.62       51.74     35.42 o 
  -4  13   8       38.32       42.67     17.50 o 
  -3  13   8      262.12      239.02     40.91 o 
  -2  13   8       75.82       85.90     28.64 o 
  -1  13   8        0.03       -4.81     36.80 o 
   0  13   8      255.49      240.01     40.62 o 
   1  13   8      126.97      119.73     25.12 o 
   2  13   8      350.49      411.33     30.80 o 
   3  13   8      236.65      268.57     26.97 o 
  -5  14   8        0.15       -9.08     25.77 o 
  -4  14   8      323.44      370.61     26.91 o 
  -3  14   8        3.31       12.34     20.27 o 
  -2  14   8      138.63      167.94     45.20 o 
  -1  14   8      365.67      373.97     27.39 o 
   0  14   8        1.73       -2.91      9.44 o 
   1  14   8        2.53       10.36     20.52 o 
   2  14   8       47.08       29.39     17.91 o 
   3  14   8       20.39       42.67     29.96 o 
  -5  15   8      135.21      169.74     24.30 o 
  -4  15   8       80.62       52.42     20.20 o 
  -3  15   8        2.80       32.25     15.00 o 
  -2  15   8        7.68       19.36     25.77 o 
  -1  15   8       78.91       68.15     21.51 o 
   0  15   8       34.34       47.05     22.79 o 
   1  15   8      134.24      113.80     22.87 o 
   2  15   8       56.71       51.26     18.37 o 
   3  15   8       11.68        1.79     18.84 o 
  -4  16   8       67.94       93.54     25.83 o 
  -3  16   8      152.69      157.99     21.85 o 
  -2  16   8       13.32        3.49     21.04 o 
  -1  16   8      140.59       94.47     18.01 o 
   0  16   8       98.26       84.58     18.34 o 
   1  16   8       23.75       19.35     15.15 o 
   2  16   8       23.17       44.20     17.83 o 
   3  16   8        0.24       73.48     31.88 o 
  -4  17   8        2.01       16.17     19.51 o 
  -3  17   8        1.31       26.86     26.30 o 
  -2  17   8        3.38       24.81     24.11 o 
  -1  17   8      361.02      363.90     34.46 o 
   0  17   8        3.44       -1.48     13.15 o 
   1  17   8      223.18      180.35     32.46 o 
   2  17   8       22.01       32.57     20.83 o 
  -4  18   8       30.59       96.28     23.69 o 
  -3  18   8       14.58       18.51     27.69 o 
  -2  18   8       45.00       59.77     30.49 o 
  -1  18   8        1.30        3.04     17.38 o 
   0  18   8       18.21       30.64     14.13 o 
   1  18   8       12.22       -2.84     13.44 o 
   2  18   8       38.64       61.96     17.18 o 
  -3  19   8        8.00       18.80     91.97 o 
  -2  19   8        1.74       16.16     26.99 o 
  -1  19   8       34.04       45.74     21.79 o 
   0  19   8      206.11      187.76     39.33 o 
   1  19   8        0.03       -3.12     12.19 o 
   2  19   8       22.63       13.33     17.74 o 
  -3  20   8        3.89      104.02     41.86 o 
  -2  20   8       40.15      173.24     96.56 o 
  -1  20   8       15.44       10.42     27.14 o 
   0  20   8       55.04       41.26     18.89 o 
   1  20   8       12.70       -7.58     18.49 o 
  -2  21   8       34.17       31.76     66.40 o 
  -1  21   8        9.84      -19.69     46.99 o 
   0  21   8       97.29       95.55     18.90 o 
   1  21   8       43.50       78.77     22.55 o 
  -1  22   8        8.20      -22.58     48.37 o 
   0  22   8        5.56       -0.63     45.73 o 
  -5   0   9       31.54       -6.09     30.35 o 
  -3   0   9       13.54       75.11    133.17 o 
  -1   0   9     4764.89     4436.55    197.87 o 
   1   0   9      935.25      815.87    127.58 o 
   3   0   9      112.71      104.40     59.22 o 
  -6   1   9       44.77       37.61     17.20 o 
  -5   1   9       47.54      139.04     38.70 o 
  -4   1   9      282.16      296.77    106.34 o 
  -3   1   9      139.43      141.20    100.33 o 
  -2   1   9      287.68      308.30     53.06 o 
  -1   1   9     2343.07     2180.89    128.90 o 
   0   1   9        2.96       19.21     50.54 o 
   1   1   9        0.16       -0.37     49.00 o 
   2   1   9      273.94      218.91     57.54 o 
   3   1   9      133.12      155.07     63.75 o 
   4   1   9       34.48       45.17     43.99 o 
  -6   2   9       84.77      194.13     49.34 o 
  -5   2   9       69.19       20.66     44.85 o 
  -4   2   9        9.45       48.33     62.18 o 
  -3   2   9       28.04       18.42     82.00 o 
  -2   2   9      136.20      142.19     46.20 o 
  -1   2   9      233.80      210.22     73.67 o 
   0   2   9      256.64      232.57     80.76 o 
   1   2   9      390.49      374.16     75.13 o 
   2   2   9      235.36      195.50     39.67 o 
   3   2   9       21.67       56.60     41.37 o 
   4   2   9        0.01       19.93     53.42 o 
  -6   3   9       15.18       39.95     41.25 o 
  -5   3   9      137.19      123.19     40.29 o 
  -4   3   9      188.81      315.46     90.74 o 
  -3   3   9      153.55      100.41     90.01 o 
  -2   3   9      753.53      769.08     64.77 o 
  -1   3   9      349.09      319.71     69.66 o 
   0   3   9       92.59       89.89     67.52 o 
   1   3   9      100.63       94.23     60.18 o 
   2   3   9      691.58      654.54     66.26 o 
   3   3   9       72.61       69.27     40.57 o 
   4   3   9      104.35       68.72     46.25 o 
  -6   4   9       37.72       21.78     23.39 o 
  -5   4   9       35.93      -30.33     30.33 o 
  -4   4   9        5.22      -18.73     61.69 o 
  -3   4   9      781.07      677.32    120.47 o 
  -2   4   9      110.86      144.03     47.06 o 
  -1   4   9        1.00       26.68     50.81 o 
   0   4   9     1839.80     1810.03    118.52 o 
   1   4   9       68.00       63.59     56.34 o 
   2   4   9       22.46       57.99     44.36 o 
   3   4   9      321.11      354.81     54.81 o 
   4   4   9        1.28      -18.26     41.79 o 
  -6   5   9       68.58       88.06     23.21 o 
  -5   5   9        3.53        0.12     22.74 o 
  -4   5   9       26.69       23.21     46.53 o 
  -3   5   9       11.89        4.52     66.82 o 
  -2   5   9     1084.64     1183.77     71.47 o 
  -1   5   9        0.07       25.33     54.71 o 
   0   5   9      136.44      144.13     66.34 o 
   1   5   9        2.57      -22.99     47.50 o 
   2   5   9      390.90      323.85     56.42 o 
   3   5   9       16.47      -13.99     46.62 o 
   4   5   9       23.46       15.51     40.32 o 
  -6   6   9        0.27       -4.07     31.51 o 
  -5   6   9       35.21       22.99     17.67 o 
  -4   6   9      407.26      588.86    101.91 o 
  -3   6   9      463.75      334.24     94.15 o 
  -2   6   9      958.83     1011.54     65.96 o 
  -1   6   9       82.64      105.97     59.24 o 
   0   6   9       26.22       25.93     53.86 o 
   1   6   9      877.02      893.60     79.99 o 
   2   6   9      272.16      321.48     58.23 o 
   3   6   9       36.17       65.90     43.53 o 
   4   6   9       17.76       90.44     45.87 o 
  -6   7   9       20.93        3.71     53.75 o 
  -5   7   9       81.02       89.51     21.83 o 
  -4   7   9        7.93       -1.65     19.81 o 
  -3   7   9      335.64      237.57     93.51 o 
  -2   7   9      617.17      626.09     51.29 o 
  -1   7   9      150.06      132.36     51.29 o 
   0   7   9     2424.50     2384.00    116.09 o 
   1   7   9       77.68       65.33     49.42 o 
   2   7   9        0.04       -1.62     38.87 o 
   3   7   9        7.27        9.07     39.41 o 
   4   7   9       17.58        7.37     18.77 o 
  -5   8   9       56.35      106.15     44.10 o 
  -4   8   9       44.36       49.26     36.71 o 
  -3   8   9        6.58       18.37     69.11 o 
  -2   8   9      127.03      115.34     34.50 o 
  -1   8   9       22.39       53.09     41.26 o 
   0   8   9      377.92      407.27     77.90 o 
   1   8   9      171.29      202.31     57.49 o 
   2   8   9       89.59      101.25     46.43 o 
   3   8   9        2.55        6.17     21.56 o 
   4   8   9       16.88       25.65     35.15 o 
  -5   9   9        3.84       17.14     17.22 o 
  -4   9   9        1.98       24.27     89.48 o 
  -3   9   9        0.16        5.73     18.56 o 
  -2   9   9      421.07      348.05     62.00 o 
  -1   9   9       28.12       28.56     37.61 o 
   0   9   9        6.06        0.17     36.45 o 
   1   9   9     1231.30     1318.26     93.89 o 
   2   9   9       13.81       20.39     37.82 o 
   3   9   9       20.80       -9.96     39.21 o 
   4   9   9        1.75       -7.40     18.80 o 
  -5  10   9      108.66      119.51     38.29 o 
  -4  10   9       74.51       40.84     28.24 o 
  -3  10   9     1090.23     1144.77    108.87 o 
  -2  10   9       28.11       15.11     27.36 o 
  -1  10   9       15.53       24.30     34.44 o 
   0  10   9       15.69        2.31     37.58 o 
   1  10   9       25.81       14.02     36.61 o 
   2  10   9       52.26       68.23     19.05 o 
   3  10   9      177.45      205.29     54.38 o 
  -5  11   9       21.79       42.91     25.65 o 
  -4  11   9      226.03      308.82     80.03 o 
  -3  11   9       26.00       34.74     32.67 o 
  -2  11   9      213.57      213.69     23.98 o 
  -1  11   9       59.18       49.36     30.31 o 
   0  11   9      231.37      251.42     47.81 o 
   1  11   9      731.32      688.26     31.67 o 
   2  11   9      376.41      390.14     33.58 o 
   3  11   9       11.31       33.34     48.35 o 
  -5  12   9        7.75       -2.19     19.37 o 
  -4  12   9      275.22      261.30     26.44 o 
  -3  12   9      248.61      204.21     40.42 o 
  -2  12   9       12.95       -1.81     20.82 o 
  -1  12   9       33.36       34.99     18.84 o 
   0  12   9       68.04       80.38     21.56 o 
   1  12   9      521.14      496.27     37.93 o 
   2  12   9       15.82       11.63     21.62 o 
   3  12   9       33.59       65.24     20.39 o 
  -5  13   9       16.90       81.67     34.81 o 
  -4  13   9       11.91       20.22     57.00 o 
  -3  13   9       83.53       80.07     37.70 o 
  -2  13   9       66.52       57.57     25.39 o 
  -1  13   9       53.60       75.72     27.06 o 
   0  13   9      342.54      319.27     32.27 o 
   1  13   9      138.39      141.82     26.55 o 
   2  13   9       25.40       -2.74     26.36 o 
   3  13   9       60.57      113.07     32.92 o 
  -4  14   9       17.81       39.86     24.43 o 
  -3  14   9        0.80       24.80     71.18 o 
  -2  14   9        2.99        5.91     47.27 o 
  -1  14   9      381.45      423.38     56.18 o 
   0  14   9       16.76        3.06     19.10 o 
   1  14   9       94.56       90.62     24.69 o 
   2  14   9      151.61      199.06     24.78 o 
   3  14   9       24.59       26.90     26.09 o 
  -4  15   9       24.36        8.88     21.48 o 
  -3  15   9        1.01       71.39     58.56 o 
  -2  15   9       86.20       86.94     45.43 o 
  -1  15   9        0.07       22.61     60.35 o 
   0  15   9        0.19        5.46     29.37 o 
   1  15   9        4.47        7.33     17.31 o 
   2  15   9       30.47       35.91     19.33 o 
  -4  16   9       34.56       65.15     23.60 o 
  -3  16   9       81.87       69.20     44.47 o 
  -2  16   9      217.54      232.72     39.86 o 
  -1  16   9        0.01        9.91     18.00 o 
   0  16   9      149.01      117.00     25.75 o 
   1  16   9      159.13      130.77     28.94 o 
   2  16   9       36.33       60.57     22.65 o 
  -4  17   9      112.26      143.78     44.26 o 
  -3  17   9       98.75       94.65     20.82 o 
  -2  17   9       10.47        9.38     22.94 o 
  -1  17   9      112.95       89.78     22.20 o 
   0  17   9       13.81       -6.56     16.93 o 
   1  17   9        0.49        0.93     21.23 o 
   2  17   9      431.55      494.99     66.29 o 
  -3  18   9       92.56      121.80     50.01 o 
  -2  18   9       51.49       43.86     26.45 o 
  -1  18   9       36.66       22.64     14.47 o 
   0  18   9       13.24        0.85     13.36 o 
   1  18   9        2.21       17.81     19.62 o 
  -3  19   9       22.83      -29.55     70.30 o 
  -2  19   9       27.06      124.98     92.66 o 
  -1  19   9        1.78       21.77     22.67 o 
   0  19   9        7.71       23.60     20.46 o 
   1  19   9        0.52       15.23     17.78 o 
  -2  20   9       17.91       26.06     41.41 o 
  -1  20   9       67.50       76.41     29.18 o 
   0  20   9        7.16       51.06     29.00 o 
  -1  21   9        9.46       10.16     27.02 o 
  -6   0  10        0.06       68.75     63.65 o 
  -4   0  10      931.05     1153.10    185.88 o 
  -2   0  10      199.39      176.48     66.91 o 
   0   0  10      139.68      137.01     90.40 o 
   2   0  10     1238.79     1184.33    156.51 o 
   4   0  10       82.51      172.91    116.88 o 
  -6   1  10        0.19      -14.33     60.05 o 
  -5   1  10       11.33      -36.74     36.74 o 
  -4   1  10        3.20      -80.70     80.70 o 
  -3   1  10      383.71      385.15     48.57 o 
  -2   1  10       17.64      -22.59     38.96 o 
  -1   1  10      662.44      623.84     87.51 o 
   0   1  10       69.75       76.48     59.47 o 
   1   1  10      130.33      150.22     63.54 o 
   2   1  10      211.45      161.76     57.74 o 
   3   1  10       57.60       55.33     47.53 o 
   4   1  10       33.51       24.79     45.43 o 
  -6   2  10       21.62       44.55     42.86 o 
  -5   2  10       15.63      -27.69     27.69 o 
  -4   2  10       97.04      259.50     92.88 o 
  -3   2  10      234.57      239.26     50.53 o 
  -2   2  10      727.76      708.55     62.33 o 
  -1   2  10      138.00      164.58     67.70 o 
   0   2  10      150.71      149.76     64.04 o 
   1   2  10      304.06      227.51     68.31 o 
   2   2  10      174.32      157.84     40.35 o 
   3   2  10      113.06       81.87     52.68 o 
   4   2  10       73.47       95.36     50.53 o 
  -5   3  10      193.66      163.23    100.06 o 
  -4   3  10       57.60       -0.75     49.95 o 
  -3   3  10       39.76       33.31     35.38 o 
  -2   3  10     1044.79     1015.21     67.56 o 
  -1   3  10     1014.16      996.07     95.43 o 
   0   3  10       36.84       -6.87     50.22 o 
   1   3  10      106.17       61.42     57.28 o 
   2   3  10        1.62      -43.06     44.71 o 
   3   3  10       58.45       90.81     43.29 o 
   4   3  10        6.05       12.76     46.37 o 
  -5   4  10       52.74       57.46     26.32 o 
  -4   4  10       11.44      -70.46     83.70 o 
  -3   4  10      237.61      268.25     46.10 o 
  -2   4  10      113.50      128.31     43.40 o 
  -1   4  10      140.90      142.32     62.44 o 
   0   4  10     1068.91      959.29     90.21 o 
   1   4  10      147.61      120.11     61.64 o 
   2   4  10       72.59       56.60     48.44 o 
   3   4  10      223.20      143.37     51.80 o 
  -5   5  10      144.42      144.13     91.97 o 
  -4   5  10      267.80      372.13     78.46 o 
  -3   5  10      152.62      179.74     55.89 o 
  -2   5  10       36.23       32.65     37.82 o 
  -1   5  10        2.63       -6.62     44.11 o 
   0   5  10       23.35       11.51     50.15 o 
   1   5  10      456.39      385.76     86.38 o 
   2   5  10        0.18      -21.55     41.62 o 
   3   5  10       29.03       10.30     42.63 o 
  -5   6  10       43.59       25.61     20.76 o 
  -4   6  10      192.71      211.92     99.67 o 
  -3   6  10      145.65      111.44     53.68 o 
  -2   6  10       37.00       38.24     38.85 o 
  -1   6  10      633.82      594.19     65.03 o 
   0   6  10      242.81      269.14     66.55 o 
   1   6  10      407.21      364.60     68.64 o 
   2   6  10       51.10       77.40     53.18 o 
   3   6  10       17.93       40.64     43.07 o 
  -5   7  10        2.93       -6.14     31.71 o 
  -4   7  10       16.39      -13.45     73.10 o 
  -3   7  10       40.21      142.81    106.68 o 
  -2   7  10       24.97       31.37     36.39 o 
  -1   7  10       19.69       35.04     41.66 o 
   0   7  10      943.01      818.76     75.67 o 
   1   7  10      119.86      105.75     54.94 o 
   2   7  10        9.77      101.81     54.76 o 
   3   7  10      202.06      200.07     58.50 o 
  -5   8  10       50.61       66.09     28.62 o 
  -4   8  10       14.40       -5.94     25.58 o 
  -3   8  10      274.50      261.14    124.80 o 
  -2   8  10       73.46       76.56     43.53 o 
  -1   8  10      391.79      436.53    108.46 o 
   0   8  10       76.57      102.81     50.00 o 
   1   8  10      324.74      316.58     62.78 o 
   2   8  10        2.96       29.35     44.43 o 
   3   8  10       18.81      -12.47     37.69 o 
  -5   9  10      174.67      161.98     35.04 o 
  -4   9  10       13.12       11.93     18.32 o 
  -3   9  10       11.87        5.27     81.52 o 
  -2   9  10        0.24        2.97     28.22 o 
  -1   9  10       25.45       38.96     39.79 o 
   0   9  10        5.23       16.10     40.16 o 
   1   9  10       95.34       -1.74     48.53 o 
   2   9  10        0.15        0.73     36.74 o 
   3   9  10        5.07      132.00     80.52 o 
  -5  10  10        1.01       23.60     19.55 o 
  -4  10  10       14.92       31.70     82.42 o 
  -3  10  10      315.21       65.88     55.59 o 
  -2  10  10      233.90      223.60     38.52 o 
  -1  10  10      152.51      143.01     43.38 o 
   0  10  10     1061.32     1132.98     72.24 o 
   1  10  10        2.58       16.65     36.28 o 
   2  10  10        1.52      -25.70     42.58 o 
   3  10  10       53.84       50.80     43.02 o 
  -5  11  10       84.51       88.47     22.73 o 
  -4  11  10        3.30      -45.57     74.02 o 
  -3  11  10        2.34       33.90     23.31 o 
  -2  11  10       82.10       77.24     32.56 o 
  -1  11  10       53.70       29.93     19.51 o 
   0  11  10       57.27       35.84     24.47 o 
   1  11  10      209.58      199.08     43.61 o 
   2  11  10       24.83       16.50     20.81 o 
   3  11  10        0.04       -6.30     21.11 o 
  -4  12  10       60.09       90.25     34.81 o 
  -3  12  10       12.30       -7.76     79.41 o 
  -2  12  10       46.34       43.60     26.09 o 
  -1  12  10      348.58      345.30     27.66 o 
   0  12  10       38.34       26.15     19.83 o 
   1  12  10       27.31       38.60     19.91 o 
   2  12  10        2.64       -4.29     40.87 o 
  -4  13  10      159.81      172.85     42.66 o 
  -3  13  10       14.74       81.47     88.03 o 
  -2  13  10       71.88       49.64     31.75 o 
  -1  13  10        0.56        3.67     22.11 o 
   0  13  10       36.58       21.26     30.67 o 
   1  13  10      112.28       77.44     27.31 o 
   2  13  10       72.00       88.29     29.98 o 
  -4  14  10      166.91      172.29     83.79 o 
  -3  14  10       12.21       59.36    127.10 o 
  -2  14  10      247.60      220.56     36.13 o 
  -1  14  10       42.89       15.59     25.54 o 
   0  14  10        3.85       -3.03     20.64 o 
   1  14  10        2.57      -11.92     22.42 o 
   2  14  10       61.92       87.93     29.69 o 
  -4  15  10        1.25       80.86     37.69 o 
  -3  15  10       44.83       98.05     78.11 o 
  -2  15  10       53.59       34.54     37.80 o 
  -1  15  10      279.29      202.24     41.69 o 
   0  15  10       20.25       10.02     22.93 o 
   1  15  10       76.92       69.57     22.96 o 
   2  15  10       62.41       71.31     30.39 o 
  -3  16  10      154.55     1683.61    934.22 o 
  -2  16  10       21.54       29.94    101.21 o 
  -1  16  10       67.29       35.70     25.31 o 
   0  16  10      105.02       71.45     19.26 o 
   1  16  10        0.37       37.53     28.07 o 
  -3  17  10        1.00      138.89    196.32 o 
  -2  17  10       50.51      271.33    149.41 o 
  -1  17  10        0.23        8.32     16.02 o 
   0  17  10        0.19       -8.98     24.42 o 
   1  17  10        6.20       40.59     21.30 o 
  -2  18  10       20.70       50.53     73.85 o 
  -1  18  10        8.71      -15.17     17.90 o 
   0  18  10       15.45       36.25     23.47 o 
  -2  19  10        7.28      -89.76     89.76 o 
  -1  19  10       74.14       22.96     32.10 o 
   0  19  10        1.13        0.91     20.42 o 
  -5   0  11       26.22      -29.88    114.99 o 
  -3   0  11       27.98      106.82     84.04 o 
  -1   0  11      706.51      910.75    160.22 o 
   1   0  11      400.06      411.37    111.01 o 
   3   0  11        6.50       -3.12     63.38 o 
  -5   1  11      297.71      349.94    110.02 o 
  -4   1  11      102.48      -32.76    139.74 o 
  -3   1  11       26.94       36.66     36.19 o 
  -2   1  11       18.94      -43.92     48.40 o 
  -1   1  11       13.49       26.84     54.07 o 
   0   1  11      143.22       90.12     62.90 o 
   1   1  11       39.46       61.38     51.05 o 
   2   1  11      127.14      119.29     57.57 o 
   3   1  11       13.86       84.64     74.38 o 
  -5   2  11       12.89      178.10    186.26 o 
  -4   2  11       11.62      -47.80    101.75 o 
  -3   2  11       22.83       32.12     36.12 o 
  -2   2  11       37.17       57.14     42.15 o 
  -1   2  11      135.69       87.93     61.19 o 
   0   2  11      309.80      358.65     77.80 o 
   1   2  11       78.97       83.71     60.88 o 
   2   2  11       17.40       13.29     56.78 o 
   3   2  11       79.15       35.76     50.29 o 
  -5   3  11       12.57       23.11     79.01 o 
  -4   3  11      162.88      116.53     94.06 o 
  -3   3  11        2.03       31.60     38.94 o 
  -2   3  11      494.26      469.92     57.81 o 
  -1   3  11      353.13      322.24     52.60 o 
   0   3  11       11.32      -33.00     57.06 o 
   1   3  11       81.12       86.84     45.70 o 
   2   3  11       67.79       77.53     51.30 o 
   3   3  11       12.13       21.14     59.46 o 
  -5   4  11       13.27      -31.07     79.63 o 
  -4   4  11       14.75      -10.53     83.46 o 
  -3   4  11      100.96      103.44     42.18 o 
  -2   4  11       20.84       50.05     40.73 o 
  -1   4  11       54.23       28.56     47.45 o 
   0   4  11      238.40      329.62     75.08 o 
   1   4  11      100.38       96.66     50.98 o 
   2   4  11       37.88        0.60     55.68 o 
   3   4  11      313.38      250.31     61.11 o 
  -5   5  11       68.83       58.65     36.67 o 
  -4   5  11       48.89       -9.43     81.67 o 
  -3   5  11      273.44      336.79     49.58 o 
  -2   5  11      443.34      470.28     56.42 o 
  -1   5  11      333.23      290.35     60.31 o 
   0   5  11        1.99       26.75     49.48 o 
   1   5  11        2.49      -25.18     50.44 o 
   2   5  11      103.93       21.93     50.44 o 
   3   5  11        9.64      -10.91     44.89 o 
  -5   6  11       38.75      -22.01     22.01 o 
  -4   6  11      256.30      435.76    103.67 o 
  -3   6  11      167.82      224.52     45.32 o 
  -2   6  11      152.36       85.06     43.98 o 
  -1   6  11      136.43      121.94     52.16 o 
   0   6  11        3.97       35.95     53.00 o 
   1   6  11      168.33      142.72     58.84 o 
   2   6  11       45.69       17.96     50.33 o 
   3   6  11       44.54       64.10     53.61 o 
  -5   7  11        0.26       -1.20     22.56 o 
  -4   7  11      128.95      297.15    309.87 o 
  -3   7  11       83.04       84.96     55.85 o 
  -2   7  11        3.79        0.45     36.40 o 
  -1   7  11       30.80       35.65     42.97 o 
   0   7  11       17.09       55.80     47.64 o 
   1   7  11        3.46       99.94     55.38 o 
   2   7  11      121.91      152.15     76.43 o 
   3   7  11        5.46       43.45     55.13 o 
  -5   8  11        1.28       78.23     25.20 o 
  -4   8  11        0.44       21.47     88.20 o 
  -3   8  11        1.38      -27.93     64.21 o 
  -2   8  11       57.98       80.68     41.18 o 
  -1   8  11       54.42       41.58     43.36 o 
   0   8  11       96.85       74.57     50.02 o 
   1   8  11        9.81        2.54     43.63 o 
   2   8  11      265.28      258.65     55.70 o 
  -5   9  11        7.85       31.70     35.50 o 
  -4   9  11       12.24      215.83    107.51 o 
  -3   9  11      163.03      306.11    154.59 o 
  -2   9  11      256.13      269.43     45.05 o 
  -1   9  11       94.46       77.61     45.36 o 
   0   9  11       75.52       94.13     48.77 o 
   1   9  11        0.00      117.94     46.78 o 
   2   9  11       74.60       32.17     38.43 o 
  -4  10  11        4.07      -24.34     49.43 o 
  -3  10  11      528.36      584.61    147.01 o 
  -2  10  11       20.97       40.43     46.04 o 
  -1  10  11        5.72       10.95     37.80 o 
   0  10  11      163.46      145.61     46.21 o 
   1  10  11        1.75       28.45     38.22 o 
   2  10  11        9.95      -11.98     18.74 o 
  -4  11  11       14.43        9.19    114.56 o 
  -3  11  11      121.74      201.02     31.40 o 
  -2  11  11      390.45      462.97     64.63 o 
  -1  11  11       14.94       20.84     31.14 o 
   0  11  11       74.69       79.59     39.32 o 
   1  11  11       30.78       43.98     37.47 o 
   2  11  11       85.39       35.25     34.97 o 
  -4  12  11       20.34       35.62     92.40 o 
  -3  12  11       66.01      147.81     76.58 o 
  -2  12  11       21.82       21.26     29.55 o 
  -1  12  11       21.13       20.70     20.02 o 
   0  12  11        1.62       19.42     31.02 o 
   1  12  11        8.68       40.15     36.46 o 
   2  12  11        3.52       55.43     49.69 o 
  -4  13  11       72.05      170.73    110.28 o 
  -3  13  11       46.08      108.10     43.40 o 
  -2  13  11       31.89        3.07     29.31 o 
  -1  13  11        0.28       27.73     20.38 o 
   0  13  11        8.01        1.28     30.12 o 
   1  13  11      294.01      440.65     55.75 o 
   2  13  11        3.76      -23.87     23.87 o 
  -3  14  11       10.07      129.32     47.59 o 
  -2  14  11        0.68       36.51     38.78 o 
  -1  14  11      252.53      205.74     42.00 o 
   0  14  11        0.36       19.81     25.51 o 
   1  14  11       56.42       62.52     33.95 o 
  -3  15  11       40.58       76.47     83.33 o 
  -2  15  11      132.74      172.67     43.63 o 
  -1  15  11       12.21       -2.80     17.32 o 
   0  15  11       14.53       49.65     30.67 o 
   1  15  11       35.12       20.64     39.35 o 
  -3  16  11        0.19       -2.08    125.43 o 
  -2  16  11      128.91      143.37     45.60 o 
  -1  16  11       49.31       19.26     24.65 o 
   0  16  11       53.11       44.16     22.77 o 
  -2  17  11       23.77       25.98     98.89 o 
  -1  17  11        0.20       -1.67     24.46 o 
   0  17  11       32.28       39.62     21.69 o 
  -4   0  12       45.86      -57.31    153.67 o 
  -2   0  12        1.52      178.50    106.21 o 
   0   0  12      199.18      197.85    169.90 o 
   2   0  12      200.22      159.02     52.24 o 
  -5   1  12        1.82      182.86    135.09 o 
  -4   1  12       61.94       39.78    104.92 o 
  -3   1  12      177.47      168.26     55.12 o 
  -2   1  12      823.62      702.42     68.81 o 
  -1   1  12      207.57      163.81     60.36 o 
   0   1  12      181.04      248.79     55.46 o 
   1   1  12       37.98       40.17     65.53 o 
   2   1  12        3.27      -30.38     48.52 o 
  -5   2  12        0.67      115.10    111.75 o 
  -4   2  12       58.78       37.78    104.40 o 
  -3   2  12       18.31      -74.37     80.87 o 
  -2   2  12       36.41       31.22     42.68 o 
  -1   2  12       25.47       53.80     56.06 o 
   0   2  12       46.11       22.67     59.48 o 
   1   2  12        1.26        2.37     48.48 o 
   2   2  12        1.91       16.76     45.11 o 
  -5   3  12      149.02      140.74    113.65 o 
  -4   3  12       18.33      -16.37    138.01 o 
  -3   3  12       80.96      177.77     46.75 o 
  -2   3  12      131.05      100.54     47.88 o 
  -1   3  12      380.65      371.66     67.63 o 
   0   3  12       13.92       68.33     55.23 o 
   1   3  12      277.94      213.27     68.42 o 
   2   3  12       72.87       74.60     59.02 o 
  -5   4  12       35.58       72.40    161.44 o 
  -4   4  12       73.63      131.97    116.71 o 
  -3   4  12       36.02      -23.73     48.19 o 
  -2   4  12        0.86      -46.88     46.88 o 
  -1   4  12       52.77       16.42     47.49 o 
   0   4  12      141.48      237.50     63.93 o 
   1   4  12        8.18       28.63     53.86 o 
   2   4  12       30.52       55.57     61.68 o 
  -4   5  12       74.77        3.17     97.99 o 
  -3   5  12       41.95       78.59     42.74 o 
  -2   5  12       94.10       62.31     44.65 o 
  -1   5  12       65.27      133.07     55.40 o 
   0   5  12      119.30      170.92     59.69 o 
   1   5  12      326.69      391.66     62.23 o 
   2   5  12       49.02       33.91     85.70 o 
  -4   6  12       39.33      -72.19    115.31 o 
  -3   6  12       77.53       19.17     38.77 o 
  -2   6  12        5.94      -30.56     39.49 o 
  -1   6  12       82.81      194.33     73.32 o 
   0   6  12      133.16      141.11     48.14 o 
   1   6  12       65.09        9.63     48.55 o 
   2   6  12       19.84       23.74     34.24 o 
  -4   7  12       27.53        8.16    111.84 o 
  -3   7  12      560.66      633.16     59.97 o 
  -2   7  12        0.75      138.83     47.49 o 
  -1   7  12      348.38      423.70     63.03 o 
   0   7  12       24.32       23.25     47.59 o 
   1   7  12       34.71      -61.15     64.75 o 
   2   7  12        1.12      -25.83     55.91 o 
  -4   8  12       21.12       21.16    109.28 o 
  -3   8  12        0.44      -39.97     62.84 o 
  -2   8  12       12.96      -40.56     40.56 o 
  -1   8  12       12.19       -1.92     40.78 o 
   0   8  12        2.56      -32.55     55.66 o 
   1   8  12       29.20       74.69     47.66 o 
   2   8  12       25.92       83.98     58.84 o 
  -4   9  12      318.55      369.49    150.97 o 
  -3   9  12        4.15       54.91     55.91 o 
  -2   9  12       75.85       23.33     57.85 o 
  -1   9  12       21.93       30.96     42.88 o 
   0   9  12      194.18      249.83     53.49 o 
   1   9  12      115.97      233.16     51.58 o 
   2   9  12       79.32      131.57     51.42 o 
  -4  10  12      222.76      272.88     38.95 o 
  -3  10  12        2.86       32.55     71.21 o 
  -2  10  12        0.03       80.69     37.37 o 
  -1  10  12        1.26      113.77     48.49 o 
   0  10  12      327.85      335.94     51.97 o 
   1  10  12        0.45       39.59     39.40 o 
  -3  11  12        0.02       72.14    188.96 o 
  -2  11  12        7.32       -4.26     21.12 o 
  -1  11  12       10.67      -32.84     34.21 o 
   0  11  12       75.77       49.81     76.68 o 
   1  11  12      179.94      215.48     48.06 o 
  -3  12  12        2.68      -67.10     93.53 o 
  -2  12  12       25.66       67.63     29.16 o 
  -1  12  12        4.51       26.99     31.02 o 
   0  12  12       19.22        6.11     21.28 o 
   1  12  12        6.17        8.49     30.36 o 
  -3  13  12      166.07      108.23     83.70 o 
  -2  13  12       31.32       25.51     30.07 o 
  -1  13  12       39.51        1.59     24.49 o 
   0  13  12      108.11       98.19     47.56 o 
  -2  14  12        0.22       30.68     33.03 o 
  -1  14  12        3.28       19.14     27.01 o 
   0  14  12       69.16       97.52     31.98 o 
  -2  15  12       28.25       45.73     54.29 o 
  -1  15  12      114.09      159.79     46.76 o 
  -3   0  13      596.28      640.25     92.04 o 
  -1   0  13      150.78      100.43     81.75 o 
   1   0  13        1.40       26.52     74.82 o 
  -4   1  13       29.48      -70.88    144.66 o 
  -3   1  13      171.94      177.42     50.73 o 
  -2   1  13       46.39      105.77     57.79 o 
  -1   1  13        7.67       94.98     56.17 o 
   0   1  13      158.42       89.79     59.90 o 
   1   1  13      214.00      148.75     63.32 o 
  -4   2  13      108.63      -55.87    141.47 o 
  -3   2  13       22.30      134.76     85.14 o 
  -2   2  13       46.25       85.65     48.74 o 
  -1   2  13       55.76       65.69     65.62 o 
   0   2  13        2.66      -21.62     52.53 o 
   1   2  13        0.61       38.51     53.80 o 
  -4   3  13      272.57      367.30    181.47 o 
  -3   3  13       90.02      182.65     53.00 o 
  -2   3  13      231.21      282.29     57.36 o 
  -1   3  13      182.65      193.09     61.91 o 
   0   3  13       53.04       48.81     57.38 o 
   1   3  13       11.68       60.36     56.86 o 
  -4   4  13       48.66      172.10    158.94 o 
  -3   4  13        1.77       18.40     37.34 o 
  -2   4  13      147.13       88.98     57.94 o 
  -1   4  13      187.73      292.88     67.46 o 
   0   4  13       81.11       76.25     58.79 o 
   1   4  13        0.20       34.92     54.35 o 
  -4   5  13        0.06      120.57    149.69 o 
  -3   5  13       79.37       72.90     45.77 o 
  -2   5  13      410.13      379.43    132.81 o 
  -1   5  13      100.85      111.69     70.67 o 
   0   5  13       43.03       65.37     56.90 o 
   1   5  13      128.53      166.67     64.34 o 
  -4   6  13      126.82       42.19    209.47 o 
  -3   6  13      122.04       31.69     78.31 o 
  -2   6  13        0.01       45.35     48.43 o 
  -1   6  13       74.41       36.64     56.70 o 
   0   6  13       42.55      -15.00     51.37 o 
   1   6  13        8.64       67.71     54.08 o 
  -3   7  13        0.07       15.09     70.10 o 
  -2   7  13      152.29      215.61     53.77 o 
  -1   7  13        0.02       -8.73     72.35 o 
   0   7  13      298.60      186.90     59.29 o 
   1   7  13       19.23       21.61     44.95 o 
  -3   8  13        6.65       67.63     58.74 o 
  -2   8  13        5.51      -54.79     58.55 o 
  -1   8  13        6.26       20.45     45.70 o 
   0   8  13       17.74       36.54     54.25 o 
   1   8  13       84.87      133.61     52.70 o 
  -3   9  13       61.12       77.52    114.00 o 
  -2   9  13       64.78       88.81     43.47 o 
  -1   9  13      363.88      362.91     56.07 o 
   0   9  13       17.73       48.02     67.73 o 
  -3  10  13        4.36       10.75     67.06 o 
  -2  10  13        0.11      -41.51     42.33 o 
  -1  10  13      265.57      351.72     54.82 o 
   0  10  13        6.88       35.67     67.70 o 
  -2  11  13      208.64      241.67     46.21 o 
  -1  11  13       64.54       68.32     43.65 o 
   0  11  13       19.84       -1.61     81.24 o 
  -2  12  13       11.37      -17.44     23.38 o 
  -1  12  13        5.74       24.42     27.80 o 
  -2   0  14      246.12      235.85     85.60 o 
   0   0  14        1.73       -5.64     54.51 o 
  -3   1  14      171.11      176.48     54.91 o 
  -2   1  14        6.20       29.54     52.23 o 
  -1   1  14        0.61       60.37     67.26 o 
   0   1  14       61.27       19.21     50.89 o 
  -3   2  14       56.04      140.49     53.01 o 
  -2   2  14        1.55       58.36     91.85 o 
  -1   2  14      161.48      199.64     68.73 o 
   0   2  14        7.88       51.41     48.90 o 
  -3   3  14        0.40      -37.29     49.25 o 
  -2   3  14        0.16       73.80     80.05 o 
  -1   3  14       36.95      129.51     64.96 o 
   0   3  14        0.02      142.13     66.52 o 
  -3   4  14       52.09      104.08     80.85 o 
  -2   4  14        2.49      -52.56     52.56 o 
  -1   4  14        5.98      -41.23     77.32 o 
   0   4  14        2.95      -40.00     55.05 o 
  -3   5  14       21.69       77.68    134.14 o 
  -2   5  14       20.33       91.41     61.90 o 
  -1   5  14       27.88       63.10     88.82 o 
   0   5  14        3.90      -33.98     54.18 o 
  -2   6  14      272.57      293.15     65.16 o 
  -1   6  14       26.48       20.76     94.06 o 
   0   6  14      118.60      109.62     73.08 o 
  -2   7  14        6.83        0.74     47.15 o 
  -1   7  14        1.19       67.32     75.24 o 
                                                 
